# Supplementary material for: 2-Chloro-1-[4-(2-fluoro­benz­yl)piperazin-1-yl]ethanone
Source: Acta Crystallogr Sect E Struct Rep Online. 2011 Feb 26;67(Pt 3):o708. doi: 10.1107/S1600536811006180 (PMC3052134; doi:10.1107/S1600536811006180)
Supplement: Supplementary file 1 [file e-67-0o708-sup1.cif]

##############################################################################
###                                                                        ###
###        Electronic paper (Acta Crystallographica Section E)             ###
###                                                                        ###
##############################################################################
#                                                                            #
# This CIF contains the data in a paper accepted for publication in Acta     #
# Crystallographica Section E. It conforms to the requirements of Notes      #
# for Authors for Section E, and has been peer reviewed under the auspices   #
# of the IUCr Commission on Journals.                                        #
#                                                                            #
# Full details of the Crystallographic Information File format               #
# are given in the paper "The Crystallographic Information File (CIF):       #
# a New Standard Archive File for Crystallography" by S. R. Hall, F. H.      #
# Allen and I. D. Brown [Acta Cryst. (1991), A47, 655-685].                  #
#                                                                            #
# The current version of the core CIF dictionary is obtainable from          #
# ftp://ftp.iucr.org/pub/cif_core.dic. The current version number is 2.4.    #
#                                                                            #
# Software is freely available for graphical display of the structure(s) in  #
# this CIF.  For information consult the CIF home page http://www.iucr.org/  #
# cif/home.html                                                              #
#                                                                            #
# This file may be used for bona fide research purposes within the           #
# scientific community so long as proper attribution is given to the journal # 
# article from which it was obtained.                                        #
#                                                                            #
##############################################################################
                                             
data_I
_audit_creation_method     SHELXL-97
_chemical_name_systematic
;
2-Chloro-1-[4-(2-fluorobenzyl)piperazin-1-yl]ethanone
;
_chemical_name_common     ?
_chemical_formula_moiety     'C13 H16 Cl F N2 O'
_chemical_formula_sum     'C13 H16 Cl F N2 O'
_chemical_formula_iupac     'C13 H16 Cl F N2 O'
_chemical_formula_weight     270.73
_chemical_melting_point     ?
_symmetry_cell_setting     orthorhombic
_symmetry_space_group_name_H-M     'P 21 21 21'
_symmetry_space_group_name_Hall     'P 2ac 2ab'
loop_
    _symmetry_equiv_pos_as_xyz
    'x, y, z'
    '-x+1/2, -y, z+1/2'
    'x+1/2, -y+1/2, -z'
    '-x, y+1/2, -z+1/2'
_cell_length_a     7.9350(5)
_cell_length_b     8.4610(4)
_cell_length_c     19.0040(11)
_cell_angle_alpha     90.00
_cell_angle_beta     90.00
_cell_angle_gamma     90.00
_cell_volume     1275.89(12)
_cell_formula_units_Z     4
_cell_measurement_reflns_used     25
_cell_measurement_theta_min     7.5
_cell_measurement_theta_max     15
_cell_measurement_temperature     291(2)
_exptl_crystal_description     block
_exptl_crystal_colour     colorless
_exptl_crystal_size_max     0.30
_exptl_crystal_size_mid     0.30
_exptl_crystal_size_min     0.20
_exptl_crystal_density_diffrn     1.409
_exptl_crystal_density_meas     ?
_exptl_crystal_density_method     'not measured'
_exptl_crystal_F_000     568
_exptl_absorpt_coefficient_mu     0.301
_exptl_absorpt_correction_type     multi-scan
_exptl_absorpt_process_details     '(SADABS; Bruker, 2001)'
_exptl_absorpt_correction_T_min     0.566
_exptl_absorpt_correction_T_max     0.716
_exptl_special_details
;
;
_diffrn_ambient_temperature     291(2)
_diffrn_radiation_type     MoK\a
_diffrn_radiation_wavelength     0.71069
_diffrn_radiation_source     'fine-focus sealed tube'
_diffrn_radiation_monochromator     graphite
_diffrn_measurement_device_type     'Bruker APEXII CCD'
_diffrn_measurement_method     \w
_diffrn_detector_area_resol_mean     ?
_diffrn_reflns_number     12886
_diffrn_reflns_av_R_equivalents     0.0326
_diffrn_reflns_av_sigmaI/netI     0.0270
_diffrn_reflns_theta_min     3.22
_diffrn_reflns_theta_max     28.36
_diffrn_reflns_theta_full     25.00
_diffrn_measured_fraction_theta_max     0.946
_diffrn_measured_fraction_theta_full     0.998
_diffrn_reflns_limit_h_min     -10
_diffrn_reflns_limit_h_max     10
_diffrn_reflns_limit_k_min     -10
_diffrn_reflns_limit_k_max     10
_diffrn_reflns_limit_l_min     -25
_diffrn_reflns_limit_l_max     25
_diffrn_standards_number     ?
_diffrn_standards_interval_count     ?
_diffrn_standards_interval_time     ?
_diffrn_standards_decay_%     ?
_refine_special_details
;
Refinement of <i>F</i>^2^ against ALL reflections. The weighted <i>R</i>-factor
<i>wR</i> and goodness of fit <i>S</i> are based on <i>F</i>^2^, conventional
<i>R</i>-factors <i>R</i> are based on <i>F</i>, with <i>F</i> set to zero for
negative <i>F</i>^2^. The threshold expression of <i>F</i>^2^ >
\s(<i>F</i>^2^) is used only for calculating <i>R</i>-factors(gt) <i>etc</i>.
and is not relevant to the choice of reflections for refinement.
<i>R</i>-factors based on <i>F</i>^2^ are statistically about twice as large
as those based on <i>F</i>, and <i>R</i>- factors based on ALL data will be
even larger.
;
_reflns_number_total     3001
_reflns_number_gt     2550
_reflns_threshold_expression     I>2sigma(I)
_refine_ls_structure_factor_coef     Fsqd
_refine_ls_matrix_type     full
_refine_ls_R_factor_all     0.0438
_refine_ls_R_factor_gt     0.0352
_refine_ls_wR_factor_gt     0.0795
_refine_ls_wR_factor_ref     0.0848
_refine_ls_goodness_of_fit_ref     1.005
_refine_ls_restrained_S_all     1.005
_refine_ls_number_reflns     3001
_refine_ls_number_parameters     165
_refine_ls_number_restraints     0
_refine_ls_hydrogen_treatment     constr
_refine_ls_weighting_scheme     calc
_refine_ls_weighting_details
              'w=1/[\s^2^(Fo^2^)+(0.0280P)^2^+0.4000P] where P=(Fo^2^+2Fc^2^)/3'
_atom_sites_solution_hydrogens     geom
_atom_sites_solution_primary     direct
_atom_sites_solution_secondary     difmap
_refine_ls_shift/su_max     0.000
_refine_ls_shift/su_mean     0.000
_refine_diff_density_max     0.330
_refine_diff_density_min     -0.179
_refine_ls_extinction_method     'SHELXL97 (Sheldrick, 2008)'
_refine_ls_extinction_coef     0.077(3)
_refine_ls_extinction_expression
                                  'Fc^*^=kFc[1+0.001xFc^2^\l^3^/sin(2\q)]^-1/4^'
_refine_ls_abs_structure_details     'Flack (1983), 1255 Friedel pairs'
_refine_ls_abs_structure_Flack     0.03(7)
loop_
    _atom_type_symbol
    _atom_type_description
    _atom_type_scat_dispersion_real
    _atom_type_scat_dispersion_imag
    _atom_type_scat_source
    'C' 'C' 0.0033 0.0016
                         'International Tables Vol C Tables 4.2.6.8 and 6.1.1.4'
    'H' 'H' 0.0000 0.0000
                         'International Tables Vol C Tables 4.2.6.8 and 6.1.1.4'
    'N' 'N' 0.0061 0.0033
                         'International Tables Vol C Tables 4.2.6.8 and 6.1.1.4'
    'O' 'O' 0.0106 0.0060
                         'International Tables Vol C Tables 4.2.6.8 and 6.1.1.4'
    'F' 'F' 0.0171 0.0103
                         'International Tables Vol C Tables 4.2.6.8 and 6.1.1.4'
    'Cl' 'Cl' 0.1484 0.1585
                         'International Tables Vol C Tables 4.2.6.8 and 6.1.1.4'
_computing_data_collection     'APEX2 (Bruker, 2003)'
_computing_cell_refinement     'SAINT (Bruker, 2001)'
_computing_data_reduction     'SAINT (Bruker, 2001)'
_computing_structure_solution     'SHELXS97 (Sheldrick, 2008)'
_computing_structure_refinement     'SHELXL97 (Sheldrick, 2008)'
_computing_molecular_graphics     'DIAMOND (Brandenburg, 1999)'
_computing_publication_material     'SHELXL97 (Sheldrick, 2008)'
loop_
    _atom_site_type_symbol
    _atom_site_label
    _atom_site_fract_x
    _atom_site_fract_y
    _atom_site_fract_z
    _atom_site_U_iso_or_equiv
    _atom_site_adp_type
    _atom_site_calc_flag
    _atom_site_refinement_flags
    _atom_site_occupancy
    _atom_site_disorder_assembly
    _atom_site_disorder_group
    O O1 1.51486(16) 0.40256(17) 0.67832(8) 0.0512(3) Uani d . 1 . .
    Cl Cl1 1.23456(9) 0.09826(6) 0.64207(3) 0.06647(19) Uani d . 1 . .
    F F1 0.6313(2) 0.88072(19) 0.64912(8) 0.0801(4) Uani d . 1 . .
    N N1 0.96049(18) 0.62572(16) 0.64509(8) 0.0378(3) Uani d . 1 . .
    N N2 1.2433(2) 0.46187(17) 0.70180(8) 0.0437(4) Uani d . 1 . .
    C C1 0.8356(2) 0.8253(2) 0.56706(9) 0.0415(4) Uani d . 1 . .
    C C2 0.7317(3) 0.9332(2) 0.59859(10) 0.0492(5) Uani d . 1 . .
    C C3 0.7224(3) 1.0901(3) 0.58058(12) 0.0622(6) Uani d . 1 . .
    H H3 0.6497 1.1582 0.6041 0.075 Uiso calc R 1 . .
    C C4 0.8215(3) 1.1433(3) 0.52783(12) 0.0623(6) Uani d . 1 . .
    H H4 0.8177 1.2491 0.5146 0.075 Uiso calc R 1 . .
    C C5 0.9276(3) 1.0405(3) 0.49380(12) 0.0588(6) Uani d . 1 . .
    H H5 0.9960 1.0766 0.4574 0.071 Uiso calc R 1 . .
    C C6 0.9328(3) 0.8832(3) 0.51363(10) 0.0524(5) Uani d . 1 . .
    H H6 1.0047 0.8148 0.4898 0.063 Uiso calc R 1 . .
    C C7 0.8427(2) 0.6546(2) 0.58860(10) 0.0459(4) Uani d . 1 . .
    H H7A 0.7312 0.6211 0.6034 0.055 Uiso calc R 1 . .
    H H7B 0.8746 0.5912 0.5482 0.055 Uiso calc R 1 . .
    C C8 1.1333(2) 0.6613(2) 0.62433(10) 0.0424(4) Uani d . 1 . .
    H H8A 1.1409 0.7723 0.6118 0.051 Uiso calc R 1 . .
    H H8B 1.1613 0.6000 0.5828 0.051 Uiso calc R 1 . .
    C C9 1.2590(2) 0.6266(2) 0.68052(10) 0.0459(4) Uani d . 1 . .
    H H9A 1.3719 0.6464 0.6631 0.055 Uiso calc R 1 . .
    H H9B 1.2395 0.6951 0.7207 0.055 Uiso calc R 1 . .
    C C10 1.0718(2) 0.4225(3) 0.72213(11) 0.0500(5) Uani d . 1 . .
    H H10A 1.0413 0.4821 0.7638 0.060 Uiso calc R 1 . .
    H H10B 1.0655 0.3109 0.7336 0.060 Uiso calc R 1 . .
    C C11 0.9506(2) 0.4583(2) 0.66487(11) 0.0460(5) Uani d . 1 . .
    H H11A 0.9758 0.3931 0.6242 0.055 Uiso calc R 1 . .
    H H11B 0.8372 0.4337 0.6804 0.055 Uiso calc R 1 . .
    C C12 1.3729(2) 0.3613(2) 0.69620(9) 0.0388(4) Uani d . 1 . .
    C C13 1.3417(3) 0.1882(2) 0.71208(10) 0.0476(5) Uani d . 1 . .
    H H13A 1.2753 0.1787 0.7547 0.057 Uiso calc R 1 . .
    H H13B 1.4484 0.1351 0.7197 0.057 Uiso calc R 1 . .
loop_
    _atom_site_aniso_label
    _atom_site_aniso_U_11
    _atom_site_aniso_U_22
    _atom_site_aniso_U_33
    _atom_site_aniso_U_12
    _atom_site_aniso_U_13
    _atom_site_aniso_U_23
    O1 0.0326(7) 0.0537(8) 0.0671(9) 0.0000(6) -0.0001(6) 0.0034(7)
    Cl1 0.0760(4) 0.0506(3) 0.0729(3) -0.0109(3) -0.0059(3) -0.0099(3)
    F1 0.0805(10) 0.0910(10) 0.0688(8) 0.0264(8) 0.0272(8) 0.0187(8)
    N1 0.0326(7) 0.0339(7) 0.0471(8) 0.0024(6) -0.0027(6) 0.0003(6)
    N2 0.0343(8) 0.0416(7) 0.0552(9) 0.0042(7) 0.0010(8) 0.0090(6)
    C1 0.0373(9) 0.0480(10) 0.0393(9) 0.0030(8) -0.0091(7) -0.0007(8)
    C2 0.0465(11) 0.0587(12) 0.0423(9) 0.0063(10) -0.0002(9) 0.0045(8)
    C3 0.0751(15) 0.0544(11) 0.0573(12) 0.0190(12) 0.0006(12) -0.0014(10)
    C4 0.0801(17) 0.0479(12) 0.0590(13) -0.0008(11) -0.0167(11) 0.0099(10)
    C5 0.0596(14) 0.0677(14) 0.0492(11) -0.0068(11) -0.0017(10) 0.0128(10)
    C6 0.0502(11) 0.0624(13) 0.0447(10) 0.0049(10) -0.0006(9) -0.0006(10)
    C7 0.0400(10) 0.0464(10) 0.0512(10) -0.0017(8) -0.0089(9) -0.0047(9)
    C8 0.0363(9) 0.0337(8) 0.0570(11) -0.0023(7) -0.0006(8) 0.0053(8)
    C9 0.0370(9) 0.0362(9) 0.0645(11) -0.0006(8) -0.0076(9) 0.0016(8)
    C10 0.0393(11) 0.0497(11) 0.0610(12) 0.0068(8) 0.0094(9) 0.0158(10)
    C11 0.0328(9) 0.0397(9) 0.0656(13) -0.0015(8) 0.0056(9) 0.0061(9)
    C12 0.0364(9) 0.0433(9) 0.0366(8) 0.0023(8) -0.0050(7) -0.0010(7)
    C13 0.0479(11) 0.0442(11) 0.0506(11) 0.0067(9) -0.0049(9) 0.0071(9)
_geom_special_details
;
All e.s.d.'s (except the e.s.d. in the dihedral angle between two l.s. planes)
are estimated using the full covariance matrix. The cell e.s.d.'s are taken
into account individually in the estimation of e.s.d.'s in distances, angles
and torsion angles; correlations between e.s.d.'s in cell parameters are only
used when they are defined by crystal symmetry. An approximate (isotropic)
treatment of cell e.s.d.'s is used for estimating e.s.d.'s involving l.s.
planes.
;
loop_
    _geom_bond_atom_site_label_1
    _geom_bond_atom_site_label_2
    _geom_bond_site_symmetry_2
    _geom_bond_distance
    _geom_bond_publ_flag
    O1 C12 . 1.228(2) ?
    Cl1 C13 . 1.753(2) ?
    F1 C2 . 1.324(2) ?
    N1 C7 . 1.444(2) ?
    N1 C8 . 1.459(2) ?
    N1 C11 . 1.467(2) ?
    N2 C12 . 1.339(2) ?
    N2 C10 . 1.454(2) ?
    N2 C9 . 1.457(2) ?
    C1 C6 . 1.366(3) ?
    C1 C2 . 1.369(3) ?
    C1 C7 . 1.502(3) ?
    C2 C3 . 1.373(3) ?
    C3 C4 . 1.351(3) ?
    C3 H3 . 0.9300 ?
    C4 C5 . 1.373(3) ?
    C4 H4 . 0.9300 ?
    C5 C6 . 1.384(3) ?
    C5 H5 . 0.9300 ?
    C6 H6 . 0.9300 ?
    C7 H7A . 0.9700 ?
    C7 H7B . 0.9700 ?
    C8 C9 . 1.490(3) ?
    C8 H8A . 0.9700 ?
    C8 H8B . 0.9700 ?
    C9 H9A . 0.9700 ?
    C9 H9B . 0.9700 ?
    C10 C11 . 1.483(3) ?
    C10 H10A . 0.9700 ?
    C10 H10B . 0.9700 ?
    C11 H11A . 0.9700 ?
    C11 H11B . 0.9700 ?
    C12 C13 . 1.515(3) ?
    C13 H13A . 0.9700 ?
    C13 H13B . 0.9700 ?
loop_
    _geom_angle_atom_site_label_1
    _geom_angle_atom_site_label_2
    _geom_angle_atom_site_label_3
    _geom_angle_site_symmetry_1
    _geom_angle_site_symmetry_3
    _geom_angle
    _geom_angle_publ_flag
    C7 N1 C8 . . 111.87(15) ?
    C7 N1 C11 . . 108.62(14) ?
    C8 N1 C11 . . 108.59(13) ?
    C12 N2 C10 . . 126.45(15) ?
    C12 N2 C9 . . 121.38(16) ?
    C10 N2 C9 . . 111.92(15) ?
    C6 C1 C2 . . 115.21(18) ?
    C6 C1 C7 . . 121.77(18) ?
    C2 C1 C7 . . 123.02(18) ?
    F1 C2 C1 . . 117.11(18) ?
    F1 C2 C3 . . 118.22(19) ?
    C1 C2 C3 . . 124.7(2) ?
    C4 C3 C2 . . 118.4(2) ?
    C4 C3 H3 . . 120.8 ?
    C2 C3 H3 . . 120.8 ?
    C3 C4 C5 . . 119.7(2) ?
    C3 C4 H4 . . 120.2 ?
    C5 C4 H4 . . 120.2 ?
    C4 C5 C6 . . 120.0(2) ?
    C4 C5 H5 . . 120.0 ?
    C6 C5 H5 . . 120.0 ?
    C1 C6 C5 . . 122.1(2) ?
    C1 C6 H6 . . 119.0 ?
    C5 C6 H6 . . 119.0 ?
    N1 C7 C1 . . 112.92(15) ?
    N1 C7 H7A . . 109.0 ?
    C1 C7 H7A . . 109.0 ?
    N1 C7 H7B . . 109.0 ?
    C1 C7 H7B . . 109.0 ?
    H7A C7 H7B . . 107.8 ?
    N1 C8 C9 . . 113.25(16) ?
    N1 C8 H8A . . 108.9 ?
    C9 C8 H8A . . 108.9 ?
    N1 C8 H8B . . 108.9 ?
    C9 C8 H8B . . 108.9 ?
    H8A C8 H8B . . 107.7 ?
    N2 C9 C8 . . 109.27(15) ?
    N2 C9 H9A . . 109.8 ?
    C8 C9 H9A . . 109.8 ?
    N2 C9 H9B . . 109.8 ?
    C8 C9 H9B . . 109.8 ?
    H9A C9 H9B . . 108.3 ?
    N2 C10 C11 . . 111.40(16) ?
    N2 C10 H10A . . 109.3 ?
    C11 C10 H10A . . 109.3 ?
    N2 C10 H10B . . 109.3 ?
    C11 C10 H10B . . 109.3 ?
    H10A C10 H10B . . 108.0 ?
    N1 C11 C10 . . 110.55(16) ?
    N1 C11 H11A . . 109.5 ?
    C10 C11 H11A . . 109.5 ?
    N1 C11 H11B . . 109.5 ?
    C10 C11 H11B . . 109.5 ?
    H11A C11 H11B . . 108.1 ?
    O1 C12 N2 . . 123.07(18) ?
    O1 C12 C13 . . 118.68(17) ?
    N2 C12 C13 . . 118.24(17) ?
    C12 C13 Cl1 . . 110.34(13) ?
    C12 C13 H13A . . 109.6 ?
    Cl1 C13 H13A . . 109.6 ?
    C12 C13 H13B . . 109.6 ?
    Cl1 C13 H13B . . 109.6 ?
    H13A C13 H13B . . 108.1 ?
loop_
    _geom_torsion_atom_site_label_1
    _geom_torsion_atom_site_label_2
    _geom_torsion_atom_site_label_3
    _geom_torsion_atom_site_label_4
    _geom_torsion_site_symmetry_1
    _geom_torsion_site_symmetry_2
    _geom_torsion_site_symmetry_3
    _geom_torsion_site_symmetry_4
    _geom_torsion
    _geom_torsion_publ_flag
    C6 C1 C2 F1 . . . . 177.86(18) ?
    C7 C1 C2 F1 . . . . -1.6(3) ?
    C6 C1 C2 C3 . . . . -0.9(3) ?
    C7 C1 C2 C3 . . . . 179.7(2) ?
    F1 C2 C3 C4 . . . . -178.3(2) ?
    C1 C2 C3 C4 . . . . 0.4(3) ?
    C2 C3 C4 C5 . . . . 0.1(3) ?
    C3 C4 C5 C6 . . . . 0.0(3) ?
    C2 C1 C6 C5 . . . . 0.9(3) ?
    C7 C1 C6 C5 . . . . -179.60(19) ?
    C4 C5 C6 C1 . . . . -0.5(3) ?
    C8 N1 C7 C1 . . . . -63.4(2) ?
    C11 N1 C7 C1 . . . . 176.72(16) ?
    C6 C1 C7 N1 . . . . 93.1(2) ?
    C2 C1 C7 N1 . . . . -87.4(2) ?
    C7 N1 C8 C9 . . . . -177.68(15) ?
    C11 N1 C8 C9 . . . . -57.8(2) ?
    C12 N2 C9 C8 . . . . 120.59(19) ?
    C10 N2 C9 C8 . . . . -54.0(2) ?
    N1 C8 C9 N2 . . . . 56.1(2) ?
    C12 N2 C10 C11 . . . . -118.1(2) ?
    C9 N2 C10 C11 . . . . 56.2(2) ?
    C7 N1 C11 C10 . . . . 179.10(16) ?
    C8 N1 C11 C10 . . . . 57.2(2) ?
    N2 C10 C11 N1 . . . . -57.6(2) ?
    C10 N2 C12 O1 . . . . 179.59(18) ?
    C9 N2 C12 O1 . . . . 5.8(3) ?
    C10 N2 C12 C13 . . . . 0.2(3) ?
    C9 N2 C12 C13 . . . . -173.64(16) ?
    O1 C12 C13 Cl1 . . . . -103.48(18) ?
    N2 C12 C13 Cl1 . . . . 75.97(19) ?
data_global
_journal_date_recd_electronic     2010-12-05
_journal_date_accepted     2011-02-18
_journal_name_full     'Acta Crystallographica, Section E'
_journal_year     2011
_journal_volume     67
_journal_issue      3
_journal_page_first     o708
_journal_page_last     o708
_journal_paper_category     QO
_journal_coeditor_code     SI2316
_publ_contact_author_name     'Yuyang Jiang'
_publ_contact_author_address
;
School of Medicine, Tsinghua University, Beijing 100084, China
;
_publ_contact_author_email     'jiangyy@sz.tsinghua.edu.cn'
_publ_contact_author_fax     '+86 755 26036017'
_publ_contact_author_phone     '+86 755 26036017'
_publ_section_title
;
2-Chloro-1-[4-(2-fluorobenzyl)piperazin-1-yl]ethanone
;
loop_
    _publ_author_name
    _publ_author_footnote
    _publ_author_address
    'Zhang, Cunlong' .
;
Key Laboratory of Original New Drug Design and Discovery of the Ministry of
Education
Shenyang Pharmaceutical University
Shenyang
Liaoning 110016
People's Republic of China
and
The Key Laboratory of Chemical Biology
Guangdong Province
Graduate School at Shenzhen
Tsinghua University
Shenzhen 518055
People's Republic of China
;
    'Zhai, Xin' .
;
Key Laboratory of Original New Drug Design and Discovery of the Ministry of
Education
Shenyang Pharmaceutical University
Shenyang
Liaoning 110016
People's Republic of China
;
    'Wan, Furen' .
;
Deparment of Chemistry
Northeast Normal University
Changchun 130024
People's Republic of China
;
    'Gong, Ping' .
;
Key Laboratory of Original New Drug Design and Discovery of the Ministry of
Education
Shenyang Pharmaceutical University
Shenyang
Liaoning 110016
People's Republic of China
;
    'Jiang, Yuyang' .
;
The Key Laboratory of Chemical Biology
Guangdong Province
Graduate School at Shenzhen
Tsinghua University
Shenzhen 518055
People's Republic of China
and
School of Medicine
Tsinghua University
Beijing 10084
People's Republic of China
;
