# Supplementary material for: 2-Chloro-1-[4-(2-fluoro­benz­yl)piperazin-1-yl]ethanone
Source: Acta Crystallogr Sect E Struct Rep Online. 2011 Feb 26;67(Pt 3):o708. doi: 10.1107/S1600536811006180 (PMC3052134; doi:10.1107/S1600536811006180)
Supplement: Supplementary file 2 [file e-67-0o708-Isup2.hkl]

# 
# h,k,l, Fc-squared, Fo-squared, sigma(Fo-squared) and status flag 
# 
data_I
_shelx_title ' 258 in P2(1)2(1)2(1)' 
_shelx_refln_list_code          4 
_shelx_F_calc_maximum      124.25 
_exptl_crystal_F_000       568.00 
_reflns_d_resolution_high  0.8258 
 
loop_ 
 _symmetry_equiv_pos_as_xyz 
 'x, y, z' 
 '-x+1/2, -y, z+1/2' 
 'x+1/2, -y+1/2, -z' 
 '-x, y+1/2, -z+1/2' 
 
_cell_length_a     7.9350 
_cell_length_b     8.4610 
_cell_length_c    19.0040 
_cell_angle_alpha  90.000 
_cell_angle_beta   90.000 
_cell_angle_gamma  90.000 
 
_shelx_F_squared_multiplier     1.000 
 
loop_ 
 _refln_index_h 
 _refln_index_k 
 _refln_index_l 
 _refln_F_squared_calc 
 _refln_F_squared_meas 
 _refln_F_squared_sigma 
 _refln_observed_status 
   4   0   0      926.03     1022.93     19.40 o 
   6   0   0      159.62      150.65      5.01 o 
   8   0   0      128.55      143.49     22.15 o 
   2   1   0      374.72      322.15      4.45 o 
   3   1   0      150.25      112.47      1.81 o 
   4   1   0      146.46      208.71      7.31 o 
   5   1   0      113.92       98.24      2.47 o 
   6   1   0      636.67      638.77     14.00 o 
   7   1   0      282.31      270.74      5.97 o 
   8   1   0        0.15        0.55      1.34 o 
   9   1   0        9.73       13.75      2.55 o 
   0   2   0     3536.40     3463.16     66.87 o 
   1   2   0     2680.46     2557.89     27.72 o 
   2   2   0        3.47        1.66      0.33 o 
   3   2   0      419.63      385.93      4.52 o 
   4   2   0     1787.18     1893.53     24.82 o 
   5   2   0       94.27       86.26      1.99 o 
   6   2   0      605.91      654.45      9.80 o 
   7   2   0      219.71      219.11      4.90 o 
   8   2   0        0.69        1.10      1.32 o 
   9   2   0       73.20       90.48      4.03 o 
   1   3   0      113.33      110.28      1.30 o 
   2   3   0       14.46       16.72      0.70 o 
   3   3   0      494.58      474.94      5.40 o 
   4   3   0       16.13       26.70      4.45 o 
   5   3   0      367.96      390.23     10.04 o 
   6   3   0      380.93      345.66      6.25 o 
   7   3   0       15.49       15.44      2.78 o 
   8   3   0        6.50        4.24      1.58 o 
   9   3   0        0.08        0.08      1.11 o 
   0   4   0    15437.57    16670.04    671.89 o 
   1   4   0        1.63        3.17      0.28 o 
   2   4   0      355.56      340.29      3.46 o 
   3   4   0        1.97        0.34      0.40 o 
   4   4   0       39.31       34.67      1.31 o 
   5   4   0      137.02      144.41      3.21 o 
   6   4   0        1.28        1.24      1.01 o 
   7   4   0       13.96       12.26      1.70 o 
   8   4   0       57.72       56.96      2.76 o 
   1   5   0       27.20       19.94      0.80 o 
   2   5   0        4.51        4.91      0.59 o 
   3   5   0      286.14      284.71      4.01 o 
   4   5   0       63.31       61.58      1.71 o 
   5   5   0      198.05      188.97      4.07 o 
   6   5   0      194.69      192.98      4.05 o 
   7   5   0        0.30        0.00      1.19 o 
   8   5   0       13.67       14.49      2.69 o 
   0   6   0      214.00      216.67      3.30 o 
   1   6   0      698.87      725.44      8.15 o 
   2   6   0       35.20       33.96      1.15 o 
   3   6   0      141.29      129.88      2.44 o 
   4   6   0      844.36      865.48     18.42 o 
   5   6   0       53.00       53.87      2.34 o 
   6   6   0      213.54      216.05      5.04 o 
   7   6   0       28.74       26.87      2.33 o 
   1   7   0      126.14      124.33      1.70 o 
   2   7   0      104.07      100.73      1.69 o 
   3   7   0        2.87        2.46      0.62 o 
   4   7   0       72.65       72.09      2.05 o 
   5   7   0       20.78       18.09      1.32 o 
   6   7   0      140.01      149.50      4.05 o 
   7   7   0       27.98       34.61      2.19 o 
   0   8   0       27.45       27.85      1.12 o 
   1   8   0        4.78        5.37      0.70 o 
   2   8   0        4.09        6.04      0.69 o 
   3   8   0       46.66       40.36      1.51 o 
   4   8   0        9.23        8.97      0.96 o 
   5   8   0       58.97       59.61      2.26 o 
   6   8   0        2.46        4.21      1.36 o 
   1   9   0       79.34       68.15      2.96 o 
   2   9   0       28.64       22.98      1.77 o 
   3   9   0       13.60       18.24      1.57 o 
   4   9   0        3.52        5.29      1.58 o 
   0  10   0        0.28        2.10      2.81 o 
   1  10   0       17.67       23.47      7.10 o 
   2  10   0       10.70        7.02      5.97 o 
   2   0   1     1766.89     1882.05     23.81 o 
   3   0   1      148.47      131.88      1.96 o 
   4   0   1      413.63      423.66      5.81 o 
   5   0   1        0.02        0.02      0.61 o 
   6   0   1       13.31       21.49      4.04 o 
   7   0   1      291.34      327.05     29.84 o 
   8   0   1      130.31      150.29      5.48 o 
   9   0   1       72.49       92.06      5.21 o 
  -9   1   1        1.97        1.01      1.55 o 
  -8   1   1        3.61        3.65      1.72 o 
  -7   1   1       14.15       61.63     10.99 o 
  -5   1   1       12.31       12.21      3.32 o 
  -4   1   1      713.17      662.20      8.86 o 
  -3   1   1      241.30      246.63      3.39 o 
  -2   1   1      850.94      790.33      9.02 o 
  -1   1   1     3863.72     3791.98     41.26 o 
   1   1   1     3866.70     3851.49     69.04 o 
   2   1   1      837.07      801.47      9.29 o 
   3   1   1      232.73      238.05      3.71 o 
   4   1   1      717.15      678.85      9.23 o 
   5   1   1       14.28        9.32      1.10 o 
   6   1   1       48.70      108.37      9.39 o 
   7   1   1       15.16       53.57      7.34 o 
   8   1   1        3.53        3.13      1.57 o 
   9   1   1        1.89        0.99      1.51 o 
  -9   2   1       18.14       15.05      3.40 o 
  -8   2   1        0.49       -0.07      1.14 o 
  -7   2   1       96.29       94.40      3.03 o 
  -6   2   1       55.03       58.82      2.15 o 
  -5   2   1       89.46       80.55      2.17 o 
  -4   2   1     1054.53     1055.31     38.92 o 
  -3   2   1       83.87       87.46      1.43 o 
  -2   2   1     4422.71     4417.60     54.15 o 
  -1   2   1     1467.05     1352.22     24.87 o 
   1   2   1     1447.13     1376.15     14.32 o 
   2   2   1     4424.17     4394.77     58.58 o 
   3   2   1       85.42       85.39      3.72 o 
   4   2   1     1079.03     1083.39     20.69 o 
   5   2   1       92.85       83.79      2.07 o 
   6   2   1       55.67       64.49      4.65 o 
   7   2   1       94.94       91.82      4.29 o 
   8   2   1        0.38       -0.41      1.14 o 
   9   2   1       18.66       20.47      3.86 o 
  -9   3   1        0.78       -0.85      1.58 o 
  -8   3   1       25.98       27.24      5.11 o 
  -7   3   1      157.75      159.55      3.87 o 
  -6   3   1       16.23       19.16      2.30 o 
  -5   3   1      254.57      284.12      4.71 o 
  -4   3   1      426.97      415.14      5.28 o 
  -3   3   1      157.73      155.96      2.35 o 
  -2   3   1      201.89      162.50      1.68 o 
  -1   3   1     2441.29     2316.92     62.34 o 
   0   3   1      825.98      932.33      8.65 o 
   1   3   1     2451.86     2412.83     28.20 o 
   2   3   1      205.26      167.37      1.80 o 
   3   3   1      155.80      152.55      2.15 o 
   4   3   1      422.11      416.77      5.61 o 
   5   3   1      248.27      275.33      4.22 o 
   6   3   1       15.33       20.76      4.87 o 
   7   3   1      156.70      161.40      3.85 o 
   8   3   1       26.86       26.75      4.73 o 
   9   3   1        0.74        1.28      1.33 o 
  -8   4   1       21.99       21.00      3.81 o 
  -7   4   1       31.59       36.58      2.59 o 
  -6   4   1       13.07       17.50      1.47 o 
  -5   4   1       93.39       94.23      2.34 o 
  -4   4   1       11.49        9.30      0.87 o 
  -3   4   1      168.27      157.39      2.14 o 
  -2   4   1      222.15      213.14      2.33 o 
  -1   4   1      161.11      136.00      1.48 o 
   0   4   1     1696.29     1783.62     19.80 o 
   1   4   1      153.14      130.23      1.43 o 
   2   4   1      228.18      220.59      2.61 o 
   3   4   1      164.80      151.63      2.18 o 
   4   4   1        9.96        6.28      0.90 o 
   5   4   1       91.67       95.11      2.36 o 
   6   4   1       13.94       18.07      1.71 o 
   7   4   1       32.77       37.99      2.57 o 
   8   4   1       21.29       20.54      3.33 o 
  -8   5   1        2.96        3.31      1.50 o 
  -7   5   1      129.81      119.58      3.66 o 
  -6   5   1        3.39        4.86      1.30 o 
  -5   5   1      100.49       92.92      2.55 o 
  -4   5   1      292.37      272.40      4.05 o 
  -3   5   1      506.23      538.20      6.44 o 
  -2   5   1      429.68      397.90      4.47 o 
  -1   5   1       25.99       29.35      0.83 o 
   0   5   1     1098.46     1133.06     12.76 o 
   1   5   1       26.41       28.17      0.75 o 
   2   5   1      432.97      405.75      4.87 o 
   3   5   1      511.63      532.47      6.81 o 
   4   5   1      294.76      275.76      4.09 o 
   5   5   1      103.26       93.34      4.79 o 
   6   5   1        2.86        4.31      1.37 o 
   7   5   1      132.17      119.33      3.82 o 
   8   5   1        3.22        2.90      1.56 o 
  -7   6   1       74.89       71.69      3.11 o 
  -6   6   1      175.95      169.15      6.70 o 
  -5   6   1       47.44       50.67      2.12 o 
  -4   6   1      595.87      595.14      8.02 o 
  -3   6   1        6.35        5.48      0.61 o 
  -2   6   1      312.42      309.05      3.45 o 
  -1   6   1       37.98       35.26      0.92 o 
   0   6   1      512.16      533.10      5.82 o 
   1   6   1       39.72       36.32      0.97 o 
   2   6   1      316.92      315.72      3.63 o 
   3   6   1        5.78        4.56      0.63 o 
   4   6   1      597.10      608.24      9.54 o 
   5   6   1       49.31       55.08      2.13 o 
   6   6   1      175.31      172.08      3.99 o 
   7   6   1       75.36       74.57      2.96 o 
  -7   7   1       19.28       21.63      1.99 o 
  -6   7   1       11.27       13.50      2.18 o 
  -5   7   1       23.83       28.66      1.46 o 
  -4   7   1       38.12       39.47      1.27 o 
  -3   7   1       48.96       51.90      1.51 o 
  -2   7   1      279.38      272.78      3.60 o 
  -1   7   1       14.28       14.28      0.56 o 
   0   7   1       39.07       37.92      0.91 o 
   1   7   1       15.89       17.84      1.48 o 
   2   7   1      284.53      281.50      3.80 o 
   3   7   1       46.01       48.61      1.55 o 
   4   7   1       36.07       36.34      1.36 o 
   5   7   1       22.69       25.87      1.68 o 
   6   7   1       11.09       10.52      1.67 o 
   7   7   1       18.44       21.17      2.29 o 
  -5   8   1       38.90       42.64      1.80 o 
  -4   8   1       75.71       72.59      1.96 o 
  -3   8   1       29.53       27.17      0.89 o 
  -2   8   1      184.25      172.84      3.96 o 
  -1   8   1       83.21       80.48      1.31 o 
   0   8   1       65.95       58.90      1.35 o 
   1   8   1       81.72       78.36      1.26 o 
   2   8   1      186.09      175.64      2.70 o 
   3   8   1       28.77       29.00      1.48 o 
   4   8   1       75.42       75.43      1.94 o 
   5   8   1       39.98       43.77      2.00 o 
  -4   9   1       24.56       27.42      2.73 o 
  -3   9   1       18.28       23.59      1.81 o 
  -2   9   1       30.64       38.24      2.24 o 
  -1   9   1       34.51       37.38      2.22 o 
   0   9   1       24.12       25.32      0.82 o 
   1   9   1       33.81       32.73      1.02 o 
   2   9   1       31.83       35.52      1.49 o 
   3   9   1       18.06       20.65      1.55 o 
   4   9   1       24.77       28.02      2.04 o 
  -2  10   1       15.66       25.89      5.10 o 
  -1  10   1       19.16       27.52      4.03 o 
   0  10   1        0.22        1.51      2.22 o 
   1  10   1       18.96       30.10      4.63 o 
   2  10   1       15.58       23.91      4.70 o 
   1   0   2      194.34      209.69      1.79 o 
   3   0   2     3053.23     2989.93     43.44 o 
   4   0   2      479.17      467.80      6.34 o 
   5   0   2       75.21       63.35      2.03 o 
   6   0   2       49.49       53.13      2.64 o 
   7   0   2      747.94      742.89     16.96 o 
   8   0   2      129.58      142.29      8.03 o 
   9   0   2        1.25       -0.98      1.53 o 
  -9   1   2       32.30       42.61      4.13 o 
  -8   1   2       27.38       35.05      2.96 o 
  -7   1   2      391.71      385.73      8.20 o 
  -6   1   2      215.56      238.88      7.74 o 
  -5   1   2       49.55       46.13      2.08 o 
  -4   1   2       94.85       97.91      2.00 o 
  -3   1   2      186.61      212.27      2.82 o 
  -1   1   2     1900.05     1960.67     21.10 o 
   0   1   2       41.54       53.72      0.65 o 
   1   1   2     1917.70     1992.80     24.09 o 
   3   1   2      181.76      213.80      2.98 o 
   4   1   2       84.55       93.39      1.85 o 
   5   1   2       52.10       47.51      2.92 o 
   6   1   2      222.30      229.64      4.15 o 
   7   1   2      387.19      383.35      7.78 o 
   8   1   2       28.88       33.53      2.50 o 
   9   1   2       31.76       37.71      3.43 o 
  -9   2   2       12.92       12.04      2.40 o 
  -8   2   2       56.09       56.44      3.16 o 
  -7   2   2       56.54       65.09      3.04 o 
  -6   2   2        6.38        4.31      1.43 o 
  -5   2   2        8.85       10.00      1.51 o 
  -4   2   2      360.33      432.16     17.32 o 
  -3   2   2      550.51      575.05      6.46 o 
  -2   2   2      150.23      135.91      1.52 o 
  -1   2   2       65.83       82.00      0.93 o 
   0   2   2      338.48      398.33      2.87 o 
   1   2   2       70.86       88.04      1.15 o 
   2   2   2      153.57      140.40      1.70 o 
   3   2   2      540.20      567.07      6.41 o 
   4   2   2      365.14      409.71      5.38 o 
   5   2   2        9.16        9.35      1.11 o 
   6   2   2        7.02        6.72      1.28 o 
   7   2   2       54.83       56.96      2.65 o 
   8   2   2       56.28       56.56      2.83 o 
   9   2   2       13.32       17.01      2.62 o 
  -9   3   2        2.73        2.90      1.77 o 
  -8   3   2       31.53       32.88      2.53 o 
  -7   3   2      124.62      114.88      3.53 o 
  -6   3   2       78.34       75.19      2.30 o 
  -5   3   2        0.33       -0.06      0.55 o 
  -4   3   2        5.20        5.43      0.79 o 
  -3   3   2      975.25      978.87     10.66 o 
  -2   3   2      266.23      280.52      2.85 o 
  -1   3   2      308.76      336.43      3.06 o 
   0   3   2        2.22        1.13      0.29 o 
   1   3   2      305.43      330.26      3.11 o 
   2   3   2      264.51      268.51      8.23 o 
   3   3   2      972.03      982.03     11.75 o 
   4   3   2        5.84        8.29      1.39 o 
   5   3   2        0.60       -0.44      0.85 o 
   6   3   2       77.60       77.69      2.63 o 
   7   3   2      126.58      117.13      3.83 o 
   8   3   2       31.07       30.03      2.46 o 
   9   3   2        2.88        3.35      1.95 o 
  -8   4   2       20.17       25.33      4.04 o 
  -7   4   2      167.76      157.85      4.49 o 
  -6   4   2       37.27       31.83      1.70 o 
  -5   4   2      141.58      134.91      2.92 o 
  -4   4   2        6.54       10.62      0.84 o 
  -3   4   2      602.82      581.58      6.48 o 
  -2   4   2       85.90      107.30      1.45 o 
  -1   4   2      118.21      129.08      1.34 o 
   0   4   2       49.83       55.21      1.85 o 
   1   4   2      130.06      140.11      1.90 o 
   2   4   2       86.69      107.86      1.47 o 
   3   4   2      597.02      580.29      7.49 o 
   4   4   2        6.03        8.72      0.87 o 
   5   4   2      135.83      126.71      2.72 o 
   6   4   2       37.54       34.74      1.70 o 
   7   4   2      170.29      162.29      4.29 o 
   8   4   2       19.52       25.90      4.43 o 
  -8   5   2       13.50       13.43      2.10 o 
  -7   5   2       16.26       15.40      1.97 o 
  -6   5   2      185.70      191.62      4.18 o 
  -5   5   2      125.04      126.32      3.24 o 
  -4   5   2       74.64       69.63      1.60 o 
  -3   5   2       79.54       77.34      1.44 o 
  -2   5   2     1788.17     1742.32     20.07 o 
  -1   5   2      400.32      435.47      3.73 o 
   0   5   2      345.79      317.08      3.53 o 
   1   5   2      407.21      440.60      5.18 o 
   2   5   2     1764.11     1704.92     20.99 o 
   3   5   2       81.60       78.16      1.55 o 
   4   5   2       78.41       74.86      2.20 o 
   5   5   2      125.86      127.53      3.23 o 
   6   5   2      188.16      192.93      4.13 o 
   7   5   2       16.03       14.91      2.16 o 
   8   5   2       13.21       11.18      2.29 o 
  -7   6   2        4.98        3.90      1.49 o 
  -6   6   2       18.00       15.80      1.89 o 
  -5   6   2       43.78       43.02      1.75 o 
  -4   6   2      123.59      121.17      2.35 o 
  -3   6   2      122.51      117.47      2.09 o 
  -2   6   2       53.78       52.67      0.93 o 
  -1   6   2      400.85      382.26      3.52 o 
   0   6   2       66.31       51.03      1.01 o 
   1   6   2      421.79      404.45      4.61 o 
   2   6   2       54.73       56.10      1.44 o 
   3   6   2      118.97      114.71      1.98 o 
   4   6   2      121.91      117.82      3.04 o 
   5   6   2       40.89       41.86      3.03 o 
   6   6   2       17.59       16.35      1.63 o 
   7   6   2        5.77        5.66      1.67 o 
  -6   7   2        9.00        7.74      1.28 o 
  -5   7   2        2.85        2.03      1.35 o 
  -4   7   2       44.52       45.29      1.42 o 
  -3   7   2      410.70      393.33      4.86 o 
  -2   7   2      184.25      188.67      2.92 o 
  -1   7   2       32.79       29.87      1.16 o 
   0   7   2      355.62      346.64      3.79 o 
   1   7   2       33.67       30.25      0.87 o 
   2   7   2      184.77      181.87      2.97 o 
   3   7   2      410.19      392.11      5.00 o 
   4   7   2       45.99       46.96      1.77 o 
   5   7   2        2.35        2.09      1.06 o 
   6   7   2        9.22        6.20      1.24 o 
  -5   8   2       20.44       23.22      2.66 o 
  -4   8   2       46.04       47.37      1.67 o 
  -3   8   2       72.74       70.81      2.01 o 
  -2   8   2       14.93       13.00      1.27 o 
  -1   8   2       47.47       49.80      1.94 o 
   0   8   2        0.32        0.93      0.47 o 
   1   8   2       46.68       46.15      1.04 o 
   2   8   2       14.73       12.86      0.88 o 
   3   8   2       73.25       71.10      2.02 o 
   4   8   2       45.64       44.52      1.29 o 
   5   8   2       20.30       21.55      2.29 o 
  -4   9   2       24.59       30.27      2.38 o 
  -3   9   2        0.30        1.18      1.11 o 
  -2   9   2       44.15       44.31      2.19 o 
  -1   9   2        0.72        0.98      0.73 o 
   0   9   2       54.32       57.27      2.04 o 
   1   9   2        0.81        1.21      0.39 o 
   2   9   2       44.40       47.65      2.72 o 
   3   9   2        0.35        1.08      0.93 o 
   4   9   2       26.10       29.97      2.06 o 
  -1  10   2       30.63       38.80      3.58 o 
   0  10   2        6.97        6.73      2.72 o 
   1  10   2       31.72       44.52      5.01 o 
   1   0   3     1632.44     1568.40     16.23 o 
   2   0   3     2652.26     2444.70     29.05 o 
   3   0   3     1310.37     1377.10     18.49 o 
   4   0   3      125.73      113.63      2.23 o 
   5   0   3       58.06       52.32      1.78 o 
   6   0   3        6.30        5.66      1.45 o 
   7   0   3      295.35      340.86     10.70 o 
   8   0   3       61.17       71.19      4.40 o 
   9   0   3       35.91       35.55      2.93 o 
  -9   1   3      128.69      147.73      5.46 o 
  -8   1   3       16.88       24.07      4.31 o 
  -7   1   3       43.58       60.05      8.83 o 
  -6   1   3      172.67      177.74      5.35 o 
  -5   1   3      308.00      286.14      6.45 o 
  -4   1   3      314.70      339.46      5.39 o 
  -3   1   3      223.82      219.38      5.20 o 
  -2   1   3      620.41      595.11      6.13 o 
  -1   1   3     4379.36     4259.63     69.16 o 
   1   1   3     4421.55     4337.30     88.37 o 
   2   1   3      647.18      623.29      6.53 o 
   3   1   3      230.77      223.87      2.80 o 
   4   1   3      309.50      343.29      6.59 o 
   5   1   3      306.05      301.05     19.36 o 
   6   1   3      177.55      179.85      4.53 o 
   7   1   3       43.72       48.58      2.93 o 
   8   1   3       17.52       18.69      2.60 o 
   9   1   3      128.20      140.69      4.86 o 
  -9   2   3       32.71       35.83      2.82 o 
  -8   2   3       21.14       19.99      3.81 o 
  -7   2   3       45.69       57.66      2.85 o 
  -6   2   3       16.09       15.64      1.69 o 
  -5   2   3       27.65       24.21      2.19 o 
  -4   2   3       44.98       43.26      1.60 o 
  -3   2   3     1729.09     1813.66     24.79 o 
  -2   2   3      218.16      200.56      2.00 o 
   0   2   3     3704.51     3602.62     60.89 o 
   1   2   3     6952.21     6972.61    107.16 o 
   2   2   3      213.02      187.51      3.45 o 
   3   2   3     1693.91     1794.43     22.57 o 
   4   2   3       45.63       45.02      1.47 o 
   5   2   3       24.13       19.34      1.50 o 
   6   2   3       15.84       13.28      1.57 o 
   7   2   3       45.61       49.71      4.26 o 
   8   2   3       20.89       22.61      2.91 o 
   9   2   3       32.89       37.85      3.12 o 
  -9   3   3       35.83       39.46      3.55 o 
  -8   3   3       15.33       13.66      2.51 o 
  -7   3   3       62.30       66.40      3.46 o 
  -6   3   3       92.18       94.21      2.84 o 
  -5   3   3       23.30       22.06      1.35 o 
  -4   3   3      905.49      859.23     10.90 o 
  -3   3   3      287.60      271.34      3.24 o 
  -2   3   3       28.44       33.02      0.68 o 
  -1   3   3      398.20      391.56      4.04 o 
   0   3   3     1690.11     1723.14     17.49 o 
   1   3   3      385.47      383.41      4.44 o 
   2   3   3       33.07       38.43      0.95 o 
   3   3   3      277.03      262.76      3.52 o 
   4   3   3      910.48      869.06     11.05 o 
   5   3   3       23.58       22.20      1.35 o 
   6   3   3       91.12       88.93      3.01 o 
   7   3   3       63.85       71.04      2.86 o 
   8   3   3       16.15       16.69      2.40 o 
   9   3   3       35.97       37.67      2.77 o 
  -8   4   3        4.45        4.69      1.95 o 
  -7   4   3       16.06       13.05      2.36 o 
  -6   4   3       16.89       18.20      1.65 o 
  -5   4   3      173.61      169.40      3.83 o 
  -4   4   3      104.99      106.77      2.22 o 
  -3   4   3       67.87       61.47      1.23 o 
  -2   4   3      474.65      462.20      4.57 o 
  -1   4   3      535.81      559.36      5.73 o 
   0   4   3      551.13      584.40      5.37 o 
   1   4   3      516.67      538.50      5.97 o 
   2   4   3      478.90      468.22      5.10 o 
   3   4   3       61.64       57.15      1.89 o 
   4   4   3      103.70      102.50      2.11 o 
   5   4   3      173.50      169.96      3.41 o 
   6   4   3       16.36       15.82      1.52 o 
   7   4   3       16.76       21.46      2.26 o 
   8   4   3        5.01        5.28      1.94 o 
  -8   5   3       10.46        7.39      1.70 o 
  -7   5   3       12.69       12.44      1.90 o 
  -6   5   3       52.13       53.02      2.24 o 
  -5   5   3      138.25      142.51      3.09 o 
  -4   5   3      121.84      115.34      2.17 o 
  -3   5   3       10.69       10.07      0.70 o 
  -2   5   3       91.25       89.26      1.95 o 
  -1   5   3       42.10       43.54      1.08 o 
   0   5   3      718.67      767.18      7.48 o 
   1   5   3       42.88       44.65      1.17 o 
   2   5   3       91.43       86.18      1.22 o 
   3   5   3       10.28        9.32      0.78 o 
   4   5   3      123.66      118.61      2.59 o 
   5   5   3      139.73      148.19      3.73 o 
   6   5   3       52.02       54.02      2.22 o 
   7   5   3       11.70       12.43      1.61 o 
   8   5   3       10.53        8.50      1.69 o 
  -7   6   3       76.57       84.01      3.23 o 
  -6   6   3       54.37       49.81      2.56 o 
  -5   6   3        4.54        5.83      1.07 o 
  -4   6   3        0.56        0.81      0.60 o 
  -3   6   3      997.15      983.88     10.79 o 
  -2   6   3       74.49       67.73      1.70 o 
  -1   6   3      389.41      386.45      5.22 o 
   0   6   3      262.07      244.82      2.82 o 
   1   6   3      381.07      382.38      4.48 o 
   2   6   3       73.83       71.50      1.56 o 
   3   6   3      987.46      963.10     13.24 o 
   4   6   3        0.60        0.52      0.69 o 
   5   6   3        4.18        3.50      1.23 o 
   6   6   3       52.70       51.92      3.56 o 
   7   6   3       76.22       80.71      3.09 o 
  -6   7   3        6.10        4.72      1.27 o 
  -5   7   3       31.25       29.86      1.36 o 
  -4   7   3       21.45       23.16      1.02 o 
  -3   7   3       16.51       15.14      0.89 o 
  -2   7   3       49.07       46.29      1.56 o 
  -1   7   3       84.36       80.68      2.07 o 
   0   7   3       34.36       32.83      1.60 o 
   1   7   3       82.22       80.33      1.58 o 
   2   7   3       55.04       50.64      1.88 o 
   3   7   3       17.31       15.66      2.30 o 
   4   7   3       22.77       27.25      1.25 o 
   5   7   3       30.65       30.01      1.68 o 
   6   7   3        6.33        6.05      1.36 o 
  -5   8   3       14.79       14.65      1.54 o 
  -4   8   3       60.56       63.19      2.11 o 
  -3   8   3      214.79      210.98      3.76 o 
  -2   8   3        3.66        3.79      1.00 o 
  -1   8   3      109.00      112.37      2.86 o 
   0   8   3        0.87        1.27      0.82 o 
   1   8   3      106.68      104.95      1.67 o 
   2   8   3        4.00        4.82      0.64 o 
   3   8   3      217.20      207.57      9.26 o 
   4   8   3       60.36       59.23      2.30 o 
   5   8   3       14.62       13.93      2.48 o 
  -4   9   3       25.36       28.28      1.87 o 
  -3   9   3       35.21       40.93      2.32 o 
  -2   9   3       16.06       20.70      1.77 o 
  -1   9   3       16.88       18.04      1.32 o 
   0   9   3      152.35      150.67      3.70 o 
   1   9   3       17.46       19.32      1.57 o 
   2   9   3       15.51       15.19      1.12 o 
   3   9   3       35.20       40.71      1.83 o 
   4   9   3       25.51       27.20      2.26 o 
  -1  10   3        3.63        3.03      1.54 o 
   0  10   3        1.85        5.45      3.53 o 
   1  10   3        3.78        2.28      4.46 o 
   2   0   4     2876.85     2920.73     36.18 o 
   3   0   4     3286.67     3352.83     45.03 o 
   4   0   4      440.34      444.36      6.44 o 
   5   0   4        0.85        1.64      1.18 o 
   6   0   4        0.30        0.35      0.95 o 
   7   0   4      258.91      263.17      5.63 o 
   8   0   4      164.27      161.01      5.24 o 
   9   0   4        9.60        9.45      2.20 o 
  -9   1   4        8.67        3.46      2.14 o 
  -8   1   4       17.58       13.87      2.29 o 
  -7   1   4       47.92       49.92      2.78 o 
  -6   1   4      212.95      205.05      5.81 o 
  -5   1   4     1287.45     1279.04     19.66 o 
  -4   1   4     1194.42     1120.05     67.07 o 
  -3   1   4      582.87      634.38      8.72 o 
  -2   1   4       27.53       25.66      0.64 o 
  -1   1   4     1515.65     1568.60     18.12 o 
   1   1   4     1513.89     1566.23     18.94 o 
   2   1   4       28.60       27.61      0.83 o 
   3   1   4      615.29      660.78      7.55 o 
   4   1   4     1178.00     1201.84     15.15 o 
   5   1   4     1280.92     1281.11     18.49 o 
   6   1   4      207.08      201.42      7.33 o 
   7   1   4       50.84       49.14      2.81 o 
   8   1   4       17.31       17.36      2.05 o 
   9   1   4        8.18        4.01      2.15 o 
  -9   2   4        0.67        1.13      1.27 o 
  -8   2   4       19.75       22.03      5.07 o 
  -7   2   4      166.17      174.26      5.38 o 
  -6   2   4       61.92       64.33      2.62 o 
  -5   2   4      258.88      279.13      5.43 o 
  -4   2   4      343.50      405.38      5.80 o 
  -3   2   4      925.42      923.63     10.73 o 
  -2   2   4      827.68      772.46     10.61 o 
  -1   2   4     3196.30     3092.90     67.16 o 
   0   2   4       79.23       90.30      0.99 o 
   1   2   4     3178.12     3183.95     43.63 o 
   2   2   4      815.72      754.89      9.46 o 
   3   2   4      936.14      927.42     10.92 o 
   4   2   4      343.69      409.12      5.43 o 
   5   2   4      266.29      293.97      4.94 o 
   6   2   4       60.40       57.79      2.17 o 
   7   2   4      170.48      171.24      4.42 o 
   8   2   4       19.98       24.91      2.58 o 
   9   2   4        0.55       -0.97      1.44 o 
  -9   3   4        5.76        5.30      1.85 o 
  -8   3   4        0.87       -0.64      1.24 o 
  -7   3   4      125.63      118.24      3.52 o 
  -6   3   4       55.78       55.16      2.02 o 
  -5   3   4       72.10       68.87      2.04 o 
  -4   3   4       49.58       46.40      1.51 o 
  -3   3   4      728.60      683.10      7.42 o 
  -2   3   4      130.46      115.74      1.48 o 
  -1   3   4       34.09       42.61      0.93 o 
   0   3   4       35.75       44.20      0.61 o 
   1   3   4       31.50       41.30      1.13 o 
   2   3   4      127.07      114.70      1.63 o 
   3   3   4      723.37      665.54      8.88 o 
   4   3   4       49.98       46.50      1.36 o 
   5   3   4       74.46       73.10      2.15 o 
   6   3   4       55.15       52.62      2.28 o 
   7   3   4      124.02      112.98      3.72 o 
   8   3   4        1.09        1.39      1.15 o 
   9   3   4        5.73        4.78      1.99 o 
  -8   4   4       56.48       54.68      2.87 o 
  -7   4   4       47.05       48.17      2.72 o 
  -6   4   4        9.22       11.73      1.47 o 
  -5   4   4       33.01       33.06      1.43 o 
  -4   4   4      156.12      166.33      2.54 o 
  -3   4   4       72.92       63.20      1.31 o 
  -2   4   4      394.58      352.24      3.43 o 
  -1   4   4      996.11     1096.12     13.20 o 
   0   4   4     2868.17     2950.46     43.70 o 
   1   4   4      989.51     1065.37     13.52 o 
   2   4   4      394.21      349.37      4.20 o 
   3   4   4       71.18       60.85      1.56 o 
   4   4   4      154.43      165.68      3.20 o 
   5   4   4       34.18       33.81      1.63 o 
   6   4   4        9.44        9.09      1.38 o 
   7   4   4       47.13       51.52      2.51 o 
   8   4   4       57.56       61.02      4.20 o 
  -8   5   4        6.21        4.30      1.50 o 
  -7   5   4       11.86       11.26      1.89 o 
  -6   5   4       98.90      102.34      3.17 o 
  -5   5   4      137.05      134.86      2.99 o 
  -4   5   4       57.39       59.46      3.71 o 
  -3   5   4       49.38       49.65      1.07 o 
  -2   5   4      253.52      244.95      2.77 o 
  -1   5   4      511.52      509.22      5.71 o 
   0   5   4      147.43      170.26      2.85 o 
   1   5   4      497.31      496.33      6.60 o 
   2   5   4      252.37      247.15      3.98 o 
   3   5   4       55.23       56.11      1.46 o 
   4   5   4       54.92       56.66      4.89 o 
   5   5   4      137.81      135.55      3.10 o 
   6   5   4       96.75       98.66      3.76 o 
   7   5   4       10.68        9.78      2.35 o 
   8   5   4        6.37        4.31      1.71 o 
  -7   6   4       55.78       54.83      2.46 o 
  -6   6   4       59.99       58.21      2.37 o 
  -5   6   4      207.48      202.52      4.04 o 
  -4   6   4      443.54      446.49      5.95 o 
  -3   6   4       97.91       98.57      1.54 o 
  -2   6   4      402.03      400.35      5.38 o 
  -1   6   4      327.40      301.21      4.27 o 
   0   6   4      229.22      222.96      5.35 o 
   1   6   4      318.16      298.22      4.01 o 
   2   6   4      403.59      410.37      5.96 o 
   3   6   4      101.92      101.53      2.19 o 
   4   6   4      449.27      463.79      7.46 o 
   5   6   4      211.50      205.48      4.06 o 
   6   6   4       56.89       52.75      2.47 o 
   7   6   4       56.51       56.53      3.23 o 
  -6   7   4       22.70       20.62      1.78 o 
  -5   7   4        6.95        6.57      1.24 o 
  -4   7   4        5.09        6.15      0.70 o 
  -3   7   4       55.98       56.51      1.93 o 
  -2   7   4       26.18       24.48      1.25 o 
  -1   7   4       51.37       53.49      2.06 o 
   0   7   4       12.80       12.53      1.38 o 
   1   7   4       48.73       50.63      0.99 o 
   2   7   4       27.23       25.95      1.11 o 
   3   7   4       58.52       59.05      2.45 o 
   4   7   4        4.51        4.57      0.79 o 
   5   7   4        6.35        7.73      0.96 o 
   6   7   4       22.46       21.55      2.09 o 
  -5   8   4        9.02        8.55      2.33 o 
  -4   8   4       11.00       12.66      1.46 o 
  -3   8   4        5.55        5.23      0.98 o 
  -2   8   4       35.40       37.24      1.76 o 
  -1   8   4       19.53       19.44      2.34 o 
   0   8   4       42.78       47.71      1.94 o 
   1   8   4       19.69       15.82      0.79 o 
   2   8   4       36.29       32.67      1.20 o 
   3   8   4        5.32        5.74      1.18 o 
   4   8   4       10.81       12.70      1.38 o 
   5   8   4        8.62       11.64      2.31 o 
  -4   9   4        3.65        3.44      1.43 o 
  -3   9   4       17.74       20.63      1.51 o 
  -2   9   4       17.48       18.50      1.36 o 
  -1   9   4       48.50       47.89      2.09 o 
   0   9   4        3.88        4.04      1.30 o 
   1   9   4       48.55       48.63      1.81 o 
   2   9   4       17.12       17.52      2.15 o 
   3   9   4       16.91       16.78      1.12 o 
   4   9   4        3.84        3.52      1.39 o 
  -1  10   4        0.11        0.35      0.80 o 
   0  10   4       12.84       13.64      1.73 o 
   1  10   4        0.09        1.19      2.06 o 
   1   0   5      215.20      178.60      1.70 o 
   2   0   5     2811.81     2816.20     39.00 o 
   3   0   5      456.58      500.14      6.16 o 
   4   0   5       26.02       29.07      1.74 o 
   5   0   5      105.36      110.33      2.30 o 
   6   0   5        6.94        8.35      1.26 o 
   7   0   5      132.07      122.48      3.71 o 
   8   0   5       38.81       41.91      2.86 o 
   9   0   5        0.24        1.30      1.48 o 
  -9   1   5       17.12       17.96      3.04 o 
  -8   1   5        4.20        3.40      1.61 o 
  -7   1   5       28.39       29.76      3.32 o 
  -6   1   5      379.22      377.75      9.94 o 
  -5   1   5      128.39      164.27     16.04 o 
  -4   1   5      558.19      616.76     10.49 o 
  -3   1   5      413.85      405.68      5.52 o 
  -2   1   5     2138.24     2063.56     24.34 o 
  -1   1   5     2054.68     2056.68     26.74 o 
   1   1   5     2001.67     2020.01     26.68 o 
   2   1   5     2124.45     2033.45     27.33 o 
   3   1   5      409.16      397.42      4.75 o 
   4   1   5      569.41      629.48      8.30 o 
   5   1   5      126.15      136.88      5.24 o 
   6   1   5      383.54      385.23      8.55 o 
   7   1   5       28.98       30.33      2.23 o 
   8   1   5        3.68        7.71      2.99 o 
   9   1   5       16.67        8.86      3.64 o 
  -9   2   5        4.82        3.03      1.80 o 
  -8   2   5        1.44        0.95      1.91 o 
  -7   2   5      121.86      111.85      4.04 o 
  -6   2   5      343.33      345.38      6.74 o 
  -5   2   5       29.64       35.95      1.69 o 
  -4   2   5      625.17      593.40      8.58 o 
  -3   2   5       12.85       23.94      1.08 o 
  -2   2   5      477.21      465.08      6.04 o 
  -1   2   5      174.28      164.64      2.16 o 
   0   2   5      655.90      682.04      8.86 o 
   1   2   5      172.47      167.27      2.63 o 
   2   2   5      475.74      464.33      5.73 o 
   3   2   5       11.44       22.69      0.97 o 
   4   2   5      619.85      587.40      7.81 o 
   5   2   5       28.23       34.67      3.03 o 
   6   2   5      347.69      356.69      6.28 o 
   7   2   5      122.26      117.48      3.63 o 
   8   2   5        1.75        2.19      1.40 o 
   9   2   5        4.87        1.37      1.66 o 
  -8   3   5        3.87        4.30      1.82 o 
  -7   3   5       46.14       48.62      2.52 o 
  -6   3   5       24.83       20.27      1.60 o 
  -5   3   5       10.49        9.34      0.99 o 
  -4   3   5       86.13      101.29      2.18 o 
  -3   3   5      811.03      804.40      9.20 o 
  -2   3   5      898.24      942.58     11.05 o 
  -1   3   5     2153.09     2110.92     25.92 o 
   0   3   5      878.76      970.76     16.22 o 
   1   3   5     2191.19     2172.58     27.70 o 
   2   3   5      904.60      968.28     15.88 o 
   3   3   5      821.41      808.53     10.78 o 
   4   3   5       89.17      101.90      2.09 o 
   5   3   5        7.97        8.37      1.12 o 
   6   3   5       25.70       20.28      1.70 o 
   7   3   5       44.36       50.48      2.60 o 
   8   3   5        4.11        3.13      1.87 o 
  -8   4   5       37.63       40.46      6.23 o 
  -7   4   5       67.35       65.38      2.84 o 
  -6   4   5      130.83      122.91      3.07 o 
  -5   4   5      125.43      119.66      2.75 o 
  -4   4   5      143.57      140.42      2.46 o 
  -3   4   5      162.45      171.62      2.38 o 
  -2   4   5      431.12      398.14      4.08 o 
  -1   4   5      500.36      544.51      6.34 o 
   0   4   5       25.06       21.57      0.80 o 
   1   4   5      495.91      538.54      7.39 o 
   2   4   5      422.80      384.52      4.76 o 
   3   4   5      157.48      170.36      2.87 o 
   4   4   5      139.40      137.10      2.97 o 
   5   4   5      122.73      114.23      2.83 o 
   6   4   5      133.14      127.99      3.26 o 
   7   4   5       65.79       59.88      2.83 o 
   8   4   5       36.46       36.26      5.37 o 
  -8   5   5       12.26       12.20      2.87 o 
  -7   5   5       24.63       22.28      2.34 o 
  -6   5   5      319.51      304.22      5.76 o 
  -5   5   5      113.10      107.12      2.81 o 
  -4   5   5      477.02      458.46      5.97 o 
  -3   5   5      171.12      172.01      2.18 o 
  -2   5   5      136.02      134.55      1.91 o 
  -1   5   5      197.61      202.44      2.55 o 
   0   5   5       28.08       33.70      1.77 o 
   1   5   5      198.77      201.90      3.18 o 
   2   5   5      135.64      135.51      4.05 o 
   3   5   5      172.58      171.72      3.01 o 
   4   5   5      486.28      473.40      7.84 o 
   5   5   5      113.51      111.84      4.32 o 
   6   5   5      325.68      317.04      6.15 o 
   7   5   5       24.73       24.99      2.05 o 
   8   5   5       12.17       10.93      4.15 o 
  -7   6   5       23.68       22.81      1.89 o 
  -6   6   5       37.45       40.75      2.08 o 
  -5   6   5      218.92      215.16      4.25 o 
  -4   6   5      191.67      194.33      2.80 o 
  -3   6   5      114.41      112.07      2.18 o 
  -2   6   5       33.08       29.16      1.30 o 
  -1   6   5       60.02       63.23      1.44 o 
   0   6   5      127.65      135.51      3.35 o 
   1   6   5       60.53       61.85      1.24 o 
   2   6   5       30.17       27.17      1.58 o 
   3   6   5      111.48      110.65      3.29 o 
   4   6   5      194.10      199.93      4.30 o 
   5   6   5      215.33      210.23      4.96 o 
   6   6   5       38.03       42.65      2.35 o 
   7   6   5       22.73       23.00      2.00 o 
  -6   7   5       40.41       35.77      1.90 o 
  -5   7   5       34.59       38.19      1.92 o 
  -4   7   5        6.02        6.75      1.02 o 
  -3   7   5       75.16       73.93      1.92 o 
  -2   7   5      210.48      208.02      3.61 o 
  -1   7   5      582.55      570.50      8.33 o 
   0   7   5      499.26      496.07      9.59 o 
   1   7   5      591.85      587.76      6.84 o 
   2   7   5      210.79      209.03      3.75 o 
   3   7   5       81.30       81.21      4.17 o 
   4   7   5        6.16        5.42      0.52 o 
   5   7   5       32.42       34.77      1.55 o 
   6   7   5       40.92       39.18      2.61 o 
  -5   8   5        4.97        7.58      1.22 o 
  -4   8   5       47.29       47.76      1.82 o 
  -3   8   5        6.59        7.24      1.08 o 
  -2   8   5       65.92       68.37      1.98 o 
  -1   8   5       27.87       24.15      1.32 o 
   0   8   5       61.57       59.76      2.10 o 
   1   8   5       28.27       22.90      2.62 o 
   2   8   5       64.43       62.50      1.43 o 
   3   8   5        6.10        6.73      1.42 o 
   4   8   5       48.08       45.47      2.07 o 
   5   8   5        5.12       10.45      3.77 o 
  -4   9   5        5.67        5.97      1.39 o 
  -3   9   5       69.86       68.45      2.83 o 
  -2   9   5       17.57       15.86      1.47 o 
  -1   9   5       24.05       26.94      3.01 o 
   0   9   5       17.87       23.14      1.51 o 
   1   9   5       24.67       29.54      2.34 o 
   2   9   5       17.40       17.75      1.74 o 
   3   9   5       68.67       71.74      3.52 o 
   4   9   5        6.06        7.18      1.35 o 
   0  10   5        0.40        0.02      0.93 o 
   0   0   6     6975.44     7013.87    160.36 o 
   1   0   6       67.40       60.43      0.88 o 
   2   0   6     1454.17     1679.85     19.33 o 
   3   0   6      532.64      465.91      6.01 o 
   4   0   6      404.00      459.27      8.53 o 
   5   0   6       31.44       38.49      1.51 o 
   6   0   6      112.47      111.96      4.82 o 
   7   0   6        5.97        4.18      1.71 o 
   8   0   6       18.29       20.47      3.20 o 
   9   0   6        5.40        3.66      1.92 o 
  -9   1   6        9.56        8.69      2.69 o 
  -8   1   6      128.08      133.03      3.94 o 
  -7   1   6       37.82       39.25      3.22 o 
  -6   1   6      561.40      539.99      9.60 o 
  -5   1   6      524.28      534.82     12.17 o 
  -4   1   6      771.55      787.54     11.29 o 
  -3   1   6      530.70      522.75      6.03 o 
  -2   1   6     1954.64     2023.66     24.01 o 
  -1   1   6      298.37      291.54      3.38 o 
   0   1   6     3407.55     3291.81     46.39 o 
   1   1   6      289.49      281.02      3.85 o 
   2   1   6     1920.05     1970.62     26.86 o 
   3   1   6      525.94      512.24      6.66 o 
   4   1   6      755.97      767.54      9.96 o 
   5   1   6      529.17      522.44      7.75 o 
   6   1   6      563.27      548.28      9.02 o 
   7   1   6       37.34       40.17      2.99 o 
   8   1   6      127.97      134.98      4.71 o 
   9   1   6        9.72        8.48      2.91 o 
  -9   2   6        6.89        5.29      1.81 o 
  -8   2   6       17.30       13.35      3.35 o 
  -7   2   6       22.06       18.22      2.31 o 
  -6   2   6       52.44       54.94      2.63 o 
  -5   2   6       98.84       93.58      2.47 o 
  -4   2   6      154.57      154.16      3.24 o 
  -3   2   6       20.95       20.01      0.87 o 
  -2   2   6       62.38       61.07      1.33 o 
  -1   2   6     1444.00     1421.58     18.99 o 
   0   2   6     1228.79     1139.18     16.10 o 
   1   2   6     1463.55     1427.17     25.72 o 
   2   2   6       60.59       55.76      1.52 o 
   3   2   6       22.95       20.44      1.00 o 
   4   2   6      151.59      143.41      2.92 o 
   5   2   6      102.77       95.66      2.33 o 
   6   2   6       50.70       57.82      2.61 o 
   7   2   6       22.20       26.53      2.98 o 
   8   2   6       16.48        9.34      1.88 o 
   9   2   6        7.12        4.67      2.33 o 
  -8   3   6        8.72        7.43      1.70 o 
  -7   3   6        9.20        7.38      1.50 o 
  -6   3   6      153.12      147.93      3.79 o 
  -5   3   6       37.65       39.82      2.01 o 
  -4   3   6        6.83        7.30      0.77 o 
  -3   3   6       37.61       26.98      0.88 o 
  -2   3   6      156.24      160.15      2.25 o 
  -1   3   6      324.70      328.34      3.71 o 
   0   3   6      738.98      832.68     10.42 o 
   1   3   6      328.77      333.77      3.61 o 
   2   3   6      160.23      161.44      2.30 o 
   3   3   6       36.76       25.88      1.05 o 
   4   3   6        7.23        6.88      0.93 o 
   5   3   6       36.40       36.72      1.60 o 
   6   3   6      153.84      148.83      3.46 o 
   7   3   6        9.89        9.21      1.63 o 
   8   3   6        9.11        6.92      2.57 o 
  -8   4   6       31.45       36.05      2.45 o 
  -7   4   6        9.68        6.61      1.48 o 
  -6   4   6       26.83       23.16      1.74 o 
  -5   4   6       39.57       42.55      1.72 o 
  -4   4   6      115.61      107.49      2.07 o 
  -3   4   6      501.25      499.41      7.09 o 
  -2   4   6       12.72       12.24      0.74 o 
  -1   4   6      300.40      308.91      3.97 o 
   0   4   6     1176.38     1119.54     10.38 o 
   1   4   6      294.66      312.71      5.94 o 
   2   4   6       11.11       10.03      0.47 o 
   3   4   6      506.92      506.34      6.94 o 
   4   4   6      112.00      100.15      2.21 o 
   5   4   6       39.89       40.59      2.60 o 
   6   4   6       27.47       25.78      2.47 o 
   7   4   6        9.97        7.70      1.64 o 
   8   4   6       31.27       34.71      2.93 o 
  -8   5   6       25.19       28.19      2.46 o 
  -7   5   6        1.29        1.66      1.16 o 
  -6   5   6       99.80       99.53      3.51 o 
  -5   5   6      162.12      159.45      3.28 o 
  -4   5   6      286.16      263.07      3.86 o 
  -3   5   6      177.02      174.41      2.68 o 
  -2   5   6      316.31      313.22      4.53 o 
  -1   5   6      113.52      108.91      2.03 o 
   0   5   6     1020.00      937.90     13.10 o 
   1   5   6      113.40      109.58      1.88 o 
   2   5   6      314.94      317.17      5.78 o 
   3   5   6      175.52      173.40      2.78 o 
   4   5   6      273.44      251.89      4.80 o 
   5   5   6      165.01      168.13      4.08 o 
   6   5   6      104.11      105.24      4.13 o 
   7   5   6        1.10        1.33      1.65 o 
   8   5   6       25.61       24.18      2.36 o 
  -7   6   6        7.29        7.82      1.60 o 
  -6   6   6       45.83       42.26      1.90 o 
  -5   6   6       70.02       64.61      2.07 o 
  -4   6   6       59.94       62.98      1.75 o 
  -3   6   6      128.33      128.96      2.21 o 
  -2   6   6       51.64       52.55      1.65 o 
  -1   6   6      114.39      120.81      2.24 o 
   0   6   6      212.32      213.10      4.49 o 
   1   6   6      119.98      126.48      2.08 o 
   2   6   6       56.16       57.50      1.85 o 
   3   6   6      124.80      127.22      3.14 o 
   4   6   6       57.31       59.02      1.88 o 
   5   6   6       71.40       67.27      3.60 o 
   6   6   6       43.72       46.87      4.32 o 
   7   6   6        6.77        7.02      2.02 o 
  -6   7   6       62.06       66.72      2.54 o 
  -5   7   6       11.02       12.73      1.41 o 
  -4   7   6       50.32       54.57      1.69 o 
  -3   7   6       31.84       29.27      1.18 o 
  -2   7   6       96.59       92.52      2.22 o 
  -1   7   6      273.03      272.20      4.65 o 
   0   7   6      141.62      158.28      4.03 o 
   1   7   6      274.14      272.59      6.94 o 
   2   7   6       98.89       96.39      2.37 o 
   3   7   6       32.27       30.11      1.77 o 
   4   7   6       48.28       53.55      3.31 o 
   5   7   6       11.51       12.67      0.90 o 
   6   7   6       63.00       70.30      7.00 o 
  -5   8   6       23.86       24.77      1.62 o 
  -4   8   6        4.57        4.44      1.20 o 
  -3   8   6       17.11       21.36      1.99 o 
  -2   8   6       10.14       10.23      1.34 o 
  -1   8   6       30.20       31.32      1.48 o 
   0   8   6      192.13      184.25      5.36 o 
   1   8   6       29.51       30.67      2.21 o 
   2   8   6        9.87        9.61      2.30 o 
   3   8   6       17.63       21.53      3.09 o 
   4   8   6        4.48        5.13      1.45 o 
   5   8   6       23.77       25.43      2.42 o 
  -3   9   6        9.42        8.58      1.56 o 
  -2   9   6       43.16       49.04      2.53 o 
  -1   9   6        2.18        3.34      1.12 o 
   0   9   6       58.98       66.44      3.25 o 
   1   9   6        2.53        1.26      1.23 o 
   2   9   6       42.38       43.79      5.74 o 
   3   9   6        9.84       13.39      2.68 o 
   1   0   7      670.20      703.49      8.24 o 
   2   0   7      568.97      557.06      5.98 o 
   3   0   7       23.16       36.85      5.23 o 
   4   0   7     1970.65     2032.00     30.28 o 
   5   0   7       12.80       14.79      1.26 o 
   6   0   7      594.30      605.86      9.55 o 
   7   0   7      232.28      232.53      5.17 o 
   8   0   7       27.67       19.64      3.60 o 
   9   0   7       12.49       12.90      2.63 o 
  -9   1   7        5.17        3.01      1.57 o 
  -8   1   7        1.28       -0.97      1.19 o 
  -7   1   7      229.28      222.88      5.40 o 
  -6   1   7       31.91       30.89      1.83 o 
  -5   1   7      171.35      162.98      3.27 o 
  -4   1   7      402.46      384.79      5.10 o 
  -3   1   7      327.72      331.86      4.21 o 
  -2   1   7     1268.43     1350.60     15.46 o 
  -1   1   7       90.88       95.99      1.61 o 
   0   1   7      414.07      431.10      5.28 o 
   1   1   7       91.53       99.35      1.16 o 
   2   1   7     1260.09     1332.75     17.78 o 
   3   1   7      332.61      329.83      4.66 o 
   4   1   7      410.06      382.43      6.05 o 
   5   1   7      175.47      165.83      3.57 o 
   6   1   7       34.17       38.09      2.35 o 
   7   1   7      227.80      216.58      5.29 o 
   8   1   7        1.25        1.43      1.22 o 
   9   1   7        5.08        2.23      1.58 o 
  -8   2   7       18.64       15.10      2.56 o 
  -7   2   7      254.17      242.51      6.11 o 
  -6   2   7      101.53       95.30      3.22 o 
  -5   2   7       80.65       74.29      2.61 o 
  -4   2   7       64.72       62.94      2.00 o 
  -3   2   7      158.75      153.39      3.00 o 
  -2   2   7     1273.17     1355.93     18.46 o 
  -1   2   7     3151.68     3093.57     44.88 o 
   0   2   7     1217.54     1173.01     24.56 o 
   1   2   7     3148.67     2779.64    228.36 o 
   2   2   7     1273.11     1356.21     18.28 o 
   3   2   7      149.06      144.62      2.98 o 
   4   2   7       63.64       61.81      2.34 o 
   5   2   7       80.90       75.18      2.13 o 
   6   2   7      100.63       98.58      2.85 o 
   7   2   7      253.75      252.45      5.08 o 
   8   2   7       18.74       21.42      3.35 o 
  -8   3   7       21.90       24.11      2.17 o 
  -7   3   7       17.57       18.06      2.67 o 
  -6   3   7       59.68       62.76      2.61 o 
  -5   3   7      147.69      134.90      5.12 o 
  -4   3   7      217.46      221.34      3.33 o 
  -3   3   7       27.53       35.42      1.22 o 
  -2   3   7      632.55      611.04      5.97 o 
  -1   3   7      194.24      204.20      7.59 o 
   0   3   7        7.88        9.78      0.52 o 
   1   3   7      193.88      217.13      4.06 o 
   2   3   7      624.80      597.09      7.79 o 
   3   3   7       26.62       35.80      1.13 o 
   4   3   7      220.59      216.04      3.58 o 
   5   3   7      146.07      134.95      3.23 o 
   6   3   7       55.46       60.64      2.48 o 
   7   3   7       18.00       24.35      2.48 o 
   8   3   7       22.95       20.85      4.19 o 
  -8   4   7        5.64        6.63      1.72 o 
  -7   4   7       45.17       48.94      2.52 o 
  -6   4   7       67.09       69.01      2.43 o 
  -5   4   7      112.96      110.78      2.88 o 
  -4   4   7      306.29      304.38      5.07 o 
  -3   4   7      293.17      292.31      3.74 o 
  -2   4   7      372.59      396.56      4.11 o 
  -1   4   7     1146.33     1188.55     14.34 o 
   0   4   7       49.40       50.37      0.68 o 
   1   4   7     1135.40     1187.92     22.80 o 
   2   4   7      375.30      399.03      4.37 o 
   3   4   7      293.22      295.67      4.91 o 
   4   4   7      302.31      297.84      4.70 o 
   5   4   7      112.19      111.54      3.52 o 
   6   4   7       67.70       67.57      2.71 o 
   7   4   7       47.18       50.31      3.94 o 
   8   4   7        6.02        6.61      3.08 o 
  -7   5   7       78.56       82.69      3.08 o 
  -6   5   7       37.04       38.78      2.27 o 
  -5   5   7       27.26       25.14      1.46 o 
  -4   5   7       48.29       53.00      1.73 o 
  -3   5   7      235.28      237.12      3.36 o 
  -2   5   7      239.63      220.93      4.21 o 
  -1   5   7       19.39       19.23      0.68 o 
   0   5   7      177.77      164.78      2.99 o 
   1   5   7       19.94       18.98      0.99 o 
   2   5   7      240.11      225.94      4.07 o 
   3   5   7      239.49      235.21      3.00 o 
   4   5   7       48.90       51.59      2.91 o 
   5   5   7       27.29       27.83      1.53 o 
   6   5   7       36.55       38.81      2.11 o 
   7   5   7       78.36       85.39      3.39 o 
  -7   6   7       12.78       12.74      1.77 o 
  -6   6   7       16.25       18.38      1.60 o 
  -5   6   7       57.39       58.99      1.92 o 
  -4   6   7       34.84       33.75      1.51 o 
  -3   6   7       78.35       77.74      1.73 o 
  -2   6   7      234.49      243.72      3.58 o 
  -1   6   7      226.93      228.42      3.76 o 
   0   6   7        1.80        4.26      1.21 o 
   1   6   7      227.68      227.48      3.55 o 
   2   6   7      235.37      246.54      4.72 o 
   3   6   7       74.39       78.51      3.60 o 
   4   6   7       33.67       28.87      2.42 o 
   5   6   7       57.69       60.90      2.22 o 
   6   6   7       15.54       20.18      1.91 o 
   7   6   7       12.87       13.38      1.96 o 
  -6   7   7       11.55       12.78      1.65 o 
  -5   7   7        3.80        5.65      1.00 o 
  -4   7   7       68.03       69.89      2.04 o 
  -3   7   7       32.32       36.35      1.36 o 
  -2   7   7      340.57      349.60      5.29 o 
  -1   7   7       88.62       89.21      2.48 o 
   0   7   7        2.78        4.12      1.26 o 
   1   7   7       87.97       82.31      6.80 o 
   2   7   7      341.12      349.65      6.14 o 
   3   7   7       32.14       34.20      1.61 o 
   4   7   7       68.13       70.07      2.69 o 
   5   7   7        3.94        4.08      2.16 o 
   6   7   7       11.26       11.39      2.47 o 
  -5   8   7       52.34       51.31      2.11 o 
  -4   8   7       21.74       23.01      1.78 o 
  -3   8   7       47.49       49.62      1.72 o 
  -2   8   7        1.89        1.70      0.85 o 
  -1   8   7       62.16       67.30      2.09 o 
   0   8   7        9.54       11.13      1.55 o 
   1   8   7       61.56       69.73      2.74 o 
   2   8   7        2.06        1.06      0.44 o 
   3   8   7       46.57       48.29      2.64 o 
   4   8   7       20.99       20.96      1.98 o 
   5   8   7       51.67       48.36      2.74 o 
  -3   9   7       14.92       14.21      1.48 o 
  -2   9   7       23.50       23.21      1.57 o 
  -1   9   7        4.32        3.78      1.11 o 
   0   9   7       23.93       26.86      1.74 o 
   1   9   7        4.42        2.21      1.34 o 
   2   9   7       23.14       22.64      4.87 o 
   3   9   7       15.29       15.33      2.42 o 
   0   0   8       39.23       39.07      1.28 o 
   1   0   8        0.12        0.85      0.55 o 
   2   0   8       82.62      105.56      1.53 o 
   3   0   8     3405.88     3442.67     53.57 o 
   4   0   8       33.31       39.10      6.52 o 
   5   0   8       23.21       25.57      1.51 o 
   6   0   8      206.17      206.03      4.78 o 
   7   0   8      127.39      131.21      4.05 o 
   8   0   8       31.94       31.50      4.37 o 
   9   0   8        3.12        1.52      1.65 o 
  -8   1   8       16.56       22.75      4.45 o 
  -7   1   8      110.22      105.96      3.13 o 
  -6   1   8       46.42       49.63      2.33 o 
  -5   1   8       91.89       94.94      5.01 o 
  -4   1   8      174.91      190.35      3.63 o 
  -3   1   8     3746.65     3828.92     53.95 o 
  -2   1   8     1063.24     1070.65     14.21 o 
  -1   1   8      811.13      827.45     10.49 o 
   0   1   8      399.72      334.52      4.22 o 
   1   1   8      818.38      838.25      9.87 o 
   2   1   8     1078.14     1095.61     12.79 o 
   3   1   8     3768.95     3861.38     61.49 o 
   4   1   8      178.54      190.41      3.61 o 
   5   1   8       92.84       92.22      2.78 o 
   6   1   8       45.88       48.14      2.28 o 
   7   1   8      107.09      107.15      3.89 o 
   8   1   8       16.43       17.44      3.05 o 
  -8   2   8       33.03       32.01      2.59 o 
  -7   2   8       34.87       36.07      2.12 o 
  -6   2   8       40.33       46.08      1.89 o 
  -5   2   8       20.76       24.83      1.77 o 
  -4   2   8       50.01       63.43      2.16 o 
  -3   2   8      693.33      685.92      8.29 o 
  -2   2   8       22.62       20.58      1.97 o 
  -1   2   8      112.56      110.27      2.06 o 
   0   2   8        0.19        0.10      0.16 o 
   1   2   8      113.43      113.58      1.98 o 
   2   2   8       21.01       17.99      0.84 o 
   3   2   8      688.03      688.01      9.81 o 
   4   2   8       52.38       70.31      2.49 o 
   5   2   8       19.28       21.70      1.63 o 
   6   2   8       40.89       44.65      2.16 o 
   7   2   8       34.89       38.72      3.25 o 
   8   2   8       34.14       32.54      6.64 o 
  -8   3   8        2.57        1.53      1.15 o 
  -7   3   8        7.38        5.96      1.91 o 
  -6   3   8        0.19        0.94      1.05 o 
  -5   3   8       61.90       61.11      2.18 o 
  -4   3   8       98.17      103.39      5.44 o 
  -3   3   8      443.04      461.15      6.98 o 
  -2   3   8       18.55       23.73      0.95 o 
  -1   3   8      150.25      187.26      2.69 o 
   0   3   8      297.10      245.76      3.41 o 
   1   3   8      154.09      189.43      4.00 o 
   2   3   8       18.47       24.69      1.04 o 
   3   3   8      438.84      459.27      6.77 o 
   4   3   8      100.23      114.60      2.99 o 
   5   3   8       63.65       60.89      2.84 o 
   6   3   8        0.27       -0.97      0.94 o 
   7   3   8        6.93        4.33      1.86 o 
   8   3   8        2.78        1.32      1.48 o 
  -8   4   8       35.08       32.36      5.25 o 
  -7   4   8       98.23       92.08      3.81 o 
  -6   4   8       98.65       93.16      3.07 o 
  -5   4   8       31.26       34.46      2.22 o 
  -4   4   8       69.01       68.61      2.07 o 
  -3   4   8      859.49      884.03      9.95 o 
  -2   4   8       39.03       39.27      1.07 o 
  -1   4   8      120.86      123.23      3.20 o 
   0   4   8       55.43       55.50      1.18 o 
   1   4   8      116.35      111.84      1.40 o 
   2   4   8       37.21       36.45      0.77 o 
   3   4   8      856.41      870.41     12.78 o 
   4   4   8       73.41       74.03      3.26 o 
   5   4   8       30.73       35.69      1.96 o 
   6   4   8       96.97       95.05      3.14 o 
   7   4   8       99.18       96.13      3.38 o 
   8   4   8       34.09       37.99      3.00 o 
  -7   5   8       33.83       32.16      2.23 o 
  -6   5   8       23.62       26.53      2.63 o 
  -5   5   8       52.07       54.62      2.23 o 
  -4   5   8       67.34       62.33      1.61 o 
  -3   5   8      471.79      477.32      5.80 o 
  -2   5   8       85.95       74.91      1.48 o 
  -1   5   8      250.01      247.18      2.98 o 
   0   5   8      341.45      339.42      5.86 o 
   1   5   8      254.03      256.93      4.55 o 
   2   5   8       87.55       75.34      2.67 o 
   3   5   8      483.93      468.93      5.63 o 
   4   5   8       68.85       64.58      1.83 o 
   5   5   8       52.28       48.88      1.96 o 
   6   5   8       22.30       23.82      2.40 o 
   7   5   8       33.20       38.21      2.39 o 
  -7   6   8       27.99       31.37      2.81 o 
  -6   6   8       12.70       15.10      1.97 o 
  -5   6   8       42.55       39.83      1.57 o 
  -4   6   8       15.39       16.33      1.09 o 
  -3   6   8      304.62      303.82      3.90 o 
  -2   6   8      276.38      279.05      4.35 o 
  -1   6   8      223.97      216.11      4.21 o 
   0   6   8       36.19       38.15      1.35 o 
   1   6   8      229.25      222.50      3.68 o 
   2   6   8      268.71      267.96      5.72 o 
   3   6   8      306.33      302.77      6.53 o 
   4   6   8       16.77       16.06      0.61 o 
   5   6   8       42.13       41.00      2.35 o 
   6   6   8       11.75       10.00      1.53 o 
   7   6   8       28.34       28.13      2.40 o 
  -6   7   8       27.95       25.92      2.85 o 
  -5   7   8        4.65        5.19      1.16 o 
  -4   7   8       42.57       42.36      1.42 o 
  -3   7   8       39.96       40.41      1.40 o 
  -2   7   8       70.18       67.27      1.95 o 
  -1   7   8       57.67       48.15      2.24 o 
   0   7   8       24.54       28.08      2.16 o 
   1   7   8       56.47       45.96      4.38 o 
   2   7   8       67.39       62.20      2.45 o 
   3   7   8       40.38       37.85      1.97 o 
   4   7   8       43.10       42.80      2.59 o 
   5   7   8        5.18        3.13      1.84 o 
   6   7   8       28.80       32.48      2.96 o 
  -4   8   8        3.22        4.11      1.09 o 
  -3   8   8        5.31        6.51      1.01 o 
  -2   8   8        0.55        0.25      0.63 o 
  -1   8   8       45.94       45.73      2.14 o 
   0   8   8       15.25       14.39      1.68 o 
   1   8   8       45.71       46.48      3.23 o 
   2   8   8        0.43        0.09      0.24 o 
   3   8   8        5.30        6.56      1.46 o 
   4   8   8        3.14        5.62      1.65 o 
  -3   9   8        2.71        3.79      1.28 o 
  -2   9   8       10.39        7.79      1.40 o 
  -1   9   8       41.87       42.34      2.07 o 
   0   9   8        7.08        7.89      1.35 o 
   1   9   8       42.71       41.29      3.28 o 
   2   9   8       10.08        7.22      2.20 o 
   3   9   8        2.94        6.56      2.69 o 
   1   0   9      881.80      938.20     12.04 o 
   2   0   9        0.13       -0.58      0.53 o 
   3   0   9       13.61       13.27      1.27 o 
   4   0   9        4.56        6.43      1.03 o 
   5   0   9      167.95      143.67      3.52 o 
   6   0   9        8.10        9.17      1.90 o 
   7   0   9       35.61       46.17      2.47 o 
   8   0   9        3.61        3.03      1.62 o 
  -8   1   9        4.92        2.06      1.32 o 
  -7   1   9       20.80       23.17      1.80 o 
  -6   1   9       54.16       55.00      2.98 o 
  -5   1   9      782.46      761.20     13.55 o 
  -4   1   9      153.47      152.50      2.79 o 
  -3   1   9       91.30      100.92      3.24 o 
  -2   1   9       40.17       50.30      1.58 o 
  -1   1   9       17.75       11.79      0.85 o 
   0   1   9       79.07       81.15      1.48 o 
   1   1   9       20.21       14.93      0.55 o 
   2   1   9       42.06       53.00      1.38 o 
   3   1   9       87.94      104.55      8.66 o 
   4   1   9      149.38      153.78      3.18 o 
   5   1   9      781.42      761.14     12.49 o 
   6   1   9       53.82       53.70      2.63 o 
   7   1   9       21.69       23.80      2.19 o 
   8   1   9        4.58        3.71      1.83 o 
  -8   2   9       26.46       22.43      3.20 o 
  -7   2   9        6.94        5.57      1.27 o 
  -6   2   9        8.91        8.63      1.27 o 
  -5   2   9       30.94       34.62      2.32 o 
  -4   2   9      476.98      476.25      6.31 o 
  -3   2   9        7.88       13.26      0.65 o 
  -2   2   9      177.53      168.80      2.86 o 
  -1   2   9      264.79      265.15      3.87 o 
   0   2   9     1208.10     1267.79     17.01 o 
   1   2   9      264.35      262.18      4.18 o 
   2   2   9      175.92      160.07      2.17 o 
   3   2   9        7.65       15.29      1.92 o 
   4   2   9      476.75      465.29      7.25 o 
   5   2   9       31.15       35.48      1.98 o 
   6   2   9       10.57        9.06      1.78 o 
   7   2   9        7.10        6.27      1.57 o 
   8   2   9       26.64       28.74      2.38 o 
  -8   3   9        1.89        1.83      1.16 o 
  -7   3   9        9.05        6.43      1.42 o 
  -6   3   9       72.28       68.27      3.69 o 
  -5   3   9      192.77      196.07      7.06 o 
  -4   3   9      123.96      123.54      2.61 o 
  -3   3   9      108.40      117.24      2.48 o 
  -2   3   9       33.26       38.80      1.33 o 
  -1   3   9     1003.81     1021.17     12.61 o 
   0   3   9       34.77       33.14      1.18 o 
   1   3   9     1025.93     1025.26     19.94 o 
   2   3   9       34.52       40.79      3.12 o 
   3   3   9      117.98      124.79      2.14 o 
   4   3   9      126.40      131.44      3.10 o 
   5   3   9      194.47      196.14      3.93 o 
   6   3   9       71.01       65.87      2.95 o 
   7   3   9        7.97        5.54      1.51 o 
   8   3   9        2.03       -0.15      1.39 o 
  -8   4   9       26.04       26.71      2.74 o 
  -7   4   9       29.50       33.94      3.64 o 
  -6   4   9       40.75       39.87      3.92 o 
  -5   4   9      116.35      116.99      4.17 o 
  -4   4   9      262.60      242.44      3.36 o 
  -3   4   9      119.50      129.20      2.11 o 
  -2   4   9      196.88      204.87      3.51 o 
  -1   4   9      380.20      415.77      6.23 o 
   0   4   9      168.38      159.63      2.52 o 
   1   4   9      376.94      405.91      4.79 o 
   2   4   9      197.45      196.46      2.81 o 
   3   4   9      117.16      123.81      2.58 o 
   4   4   9      260.92      243.39      4.23 o 
   5   4   9      117.69      116.43      2.89 o 
   6   4   9       40.83       42.32      2.16 o 
   7   4   9       28.97       32.22      2.94 o 
   8   4   9       25.61       18.90      7.17 o 
  -7   5   9       30.36       37.35      3.48 o 
  -6   5   9       14.94       13.50      1.88 o 
  -5   5   9      290.51      286.73      5.76 o 
  -4   5   9       42.19       43.91      1.38 o 
  -3   5   9      182.11      175.22      2.52 o 
  -2   5   9       23.77       23.93      0.96 o 
  -1   5   9       20.63       19.98      1.09 o 
   0   5   9       34.65       29.97      1.35 o 
   1   5   9       20.46       17.81      1.25 o 
   2   5   9       24.57       24.14      2.76 o 
   3   5   9      181.63      173.97      2.51 o 
   4   5   9       44.33       44.27      1.61 o 
   5   5   9      292.86      287.48      5.86 o 
   6   5   9       14.12       15.58      1.57 o 
   7   5   9       30.88       42.35      2.80 o 
  -6   6   9       17.86       16.44      1.92 o 
  -5   6   9       94.56       94.21      2.13 o 
  -4   6   9        9.54        8.09      0.89 o 
  -3   6   9       81.00       78.85      1.75 o 
  -2   6   9       45.45       40.06      1.37 o 
  -1   6   9       10.66        8.83      0.62 o 
   0   6   9       42.84       34.57      1.76 o 
   1   6   9       10.52        9.24      1.25 o 
   2   6   9       43.48       34.92      1.59 o 
   3   6   9       79.87       77.71      2.56 o 
   4   6   9        8.40        5.99      0.59 o 
   5   6   9       95.48       93.45      2.62 o 
   6   6   9       17.62       16.41      1.84 o 
  -5   7   9       41.85       43.56      1.84 o 
  -4   7   9       11.66       12.16      1.09 o 
  -3   7   9       94.14       96.88      2.69 o 
  -2   7   9       32.60       35.03      1.28 o 
  -1   7   9      582.47      571.85     10.48 o 
   0   7   9        9.22        8.06      2.73 o 
   1   7   9      580.68      572.05     16.01 o 
   2   7   9       33.01       32.24      1.84 o 
   3   7   9       96.03      100.21      3.73 o 
   4   7   9       11.89       11.41      1.57 o 
   5   7   9       42.05       44.30      3.17 o 
  -4   8   9       34.13       35.99      1.84 o 
  -3   8   9        0.30        0.84      0.70 o 
  -2   8   9       10.38       11.64      1.28 o 
  -1   8   9       18.77       19.83      1.52 o 
   0   8   9        8.25       10.66      2.35 o 
   1   8   9       18.09       18.97      2.64 o 
   2   8   9       12.22       12.67      2.33 o 
   3   8   9        0.38        0.40      1.03 o 
   4   8   9       33.43       38.54      2.36 o 
  -2   9   9       26.58       27.38      1.86 o 
  -1   9   9       50.60       55.53      2.37 o 
   0   9   9        0.72        3.16      1.91 o 
   1   9   9       50.05       53.81      5.77 o 
   2   9   9       26.44       33.68      4.84 o 
   0   0  10       21.36       39.67      1.90 o 
   1   0  10     1068.81     1100.85     14.83 o 
   2   0  10       18.41       21.76      0.94 o 
   3   0  10        1.14        1.63      0.66 o 
   4   0  10       20.88       18.46      1.61 o 
   5   0  10        0.28       -0.39      0.97 o 
   6   0  10        4.44        3.75      1.53 o 
   7   0  10       22.31       26.21      2.00 o 
   8   0  10        9.64        5.74      1.66 o 
  -8   1  10       11.30        6.99      1.81 o 
  -7   1  10       59.47       58.81      2.82 o 
  -6   1  10        6.49        6.39      1.49 o 
  -5   1  10     1061.21     1060.20     17.65 o 
  -4   1  10      133.19      125.36      2.37 o 
  -3   1  10      281.84      276.84      3.28 o 
  -2   1  10       36.85       35.46      1.32 o 
  -1   1  10     1455.76     1555.89     21.79 o 
   0   1  10      425.86      439.83      6.02 o 
   1   1  10     1450.51     1559.36     20.84 o 
   2   1  10       40.09       44.61      1.75 o 
   3   1  10      280.03      277.74      3.75 o 
   4   1  10      131.92      122.97      2.89 o 
   5   1  10     1059.90     1061.11     17.49 o 
   6   1  10        7.32        5.68      1.92 o 
   7   1  10       60.17       55.78      2.83 o 
   8   1  10       10.74        9.94      4.02 o 
  -8   2  10        1.80        0.03      0.86 o 
  -7   2  10       42.33       44.97      2.80 o 
  -6   2  10       34.56       36.12      2.31 o 
  -5   2  10      211.22      198.21      5.36 o 
  -4   2  10       43.69       39.15      1.46 o 
  -3   2  10        0.40        0.71      0.69 o 
  -2   2  10       35.27       40.60      1.67 o 
  -1   2  10      153.64      164.65      2.70 o 
   0   2  10       11.07       10.05      1.07 o 
   1   2  10      155.34      160.34      2.85 o 
   2   2  10       37.25       44.76      1.77 o 
   3   2  10        0.68        0.47      0.51 o 
   4   2  10       43.40       40.80      1.68 o 
   5   2  10      207.10      197.89      4.33 o 
   6   2  10       33.97       32.37      2.40 o 
   7   2  10       42.51       40.71      2.70 o 
   8   2  10        1.67        0.00      1.28 o 
  -8   3  10       14.17        9.43      2.77 o 
  -7   3  10        2.59        3.62      1.61 o 
  -6   3  10       37.55       36.13      1.71 o 
  -5   3  10       51.81       41.94      1.77 o 
  -4   3  10       13.27        9.93      0.58 o 
  -3   3  10        2.54        4.71      0.90 o 
  -2   3  10       71.24       82.57      2.23 o 
  -1   3  10      206.52      210.15      3.00 o 
   0   3  10      210.90      192.18      2.54 o 
   1   3  10      209.29      212.06      5.55 o 
   2   3  10       73.13       86.50      1.58 o 
   3   3  10        2.88        5.27      0.65 o 
   4   3  10       13.97       10.24      1.08 o 
   5   3  10       51.80       45.34      2.35 o 
   6   3  10       38.23       37.27      2.41 o 
   7   3  10        2.53        2.12      1.57 o 
   8   3  10       14.19       17.13      5.27 o 
  -7   4  10        2.59        2.29      1.00 o 
  -6   4  10       13.78       14.90      2.27 o 
  -5   4  10       14.84       16.47      2.56 o 
  -4   4  10      116.71      115.96      1.60 o 
  -3   4  10       99.59      106.45      2.29 o 
  -2   4  10       79.38       83.51      2.15 o 
  -1   4  10       17.29       14.89      0.79 o 
   0   4  10      258.88      296.33      4.40 o 
   1   4  10       19.02       17.41      1.36 o 
   2   4  10       78.63       81.52      2.21 o 
   3   4  10       97.44      100.80      2.32 o 
   4   4  10      119.23      121.27      3.64 o 
   5   4  10       13.70       15.14      1.50 o 
   6   4  10       13.79       16.86      1.75 o 
   7   4  10        2.81        4.23      1.51 o 
  -7   5  10        1.04        1.79      1.56 o 
  -6   5  10        3.48        4.39      1.78 o 
  -5   5  10       71.80       66.13      1.83 o 
  -4   5  10       56.92       56.79      1.16 o 
  -3   5  10       75.51       72.77      1.31 o 
  -2   5  10       14.46       13.76      1.18 o 
  -1   5  10      373.61      357.99      6.08 o 
   0   5  10      189.15      192.72      6.21 o 
   1   5  10      372.34      369.05      6.51 o 
   2   5  10       14.68       11.98      0.86 o 
   3   5  10       72.73       68.87      1.54 o 
   4   5  10       56.10       57.70      1.86 o 
   5   5  10       70.78       68.35      2.56 o 
   6   5  10        3.70        2.91      1.37 o 
   7   5  10        1.29        0.79      1.31 o 
  -6   6  10        9.84        9.84      2.05 o 
  -5   6  10      102.43       97.52      2.42 o 
  -4   6  10        1.09        1.56      0.77 o 
  -3   6  10       46.58       45.10      1.24 o 
  -2   6  10      109.94      104.82      2.05 o 
  -1   6  10      106.14      100.51      1.98 o 
   0   6  10       88.04       80.25      3.00 o 
   1   6  10      109.29      104.21      2.33 o 
   2   6  10      106.75      107.36      3.19 o 
   3   6  10       44.40       43.15      2.12 o 
   4   6  10        1.06        1.18      0.45 o 
   5   6  10      100.94       93.50      2.15 o 
   6   6  10        9.00        9.07      1.46 o 
  -5   7  10        9.32        6.05      1.70 o 
  -4   7  10        3.31        3.70      0.73 o 
  -3   7  10       61.92       55.74      1.69 o 
  -2   7  10       17.15       14.83      0.91 o 
  -1   7  10       70.72       73.47      3.00 o 
   0   7  10       31.32       33.19      3.76 o 
   1   7  10       69.28       78.16      6.72 o 
   2   7  10       17.60       16.17      2.66 o 
   3   7  10       63.00       57.84      5.80 o 
   4   7  10        3.34        3.74      1.30 o 
   5   7  10        9.40        8.70      2.06 o 
  -4   8  10        8.96        9.60      1.65 o 
  -3   8  10       30.27       33.79      1.88 o 
  -2   8  10        2.79        2.83      0.97 o 
  -1   8  10       78.43       77.92      2.94 o 
   0   8  10       19.53       21.21      3.80 o 
   1   8  10       77.04       74.89      4.35 o 
   2   8  10        2.70        0.97      1.89 o 
   3   8  10       30.27       30.74      4.34 o 
   4   8  10        8.88       10.38      1.54 o 
  -1   9  10       23.42       24.56      2.56 o 
   0   9  10       43.39       46.97      4.28 o 
   1   9  10       24.47       33.38      6.22 o 
   1   0  11       22.53       39.98      1.17 o 
   2   0  11      612.50      639.59      9.03 o 
   3   0  11        1.26        0.81      0.80 o 
   4   0  11       10.76        7.53      1.13 o 
   5   0  11        6.04        9.07      1.44 o 
   6   0  11       55.02       56.90      2.59 o 
   7   0  11        0.46        0.45      1.15 o 
   8   0  11       23.82       32.32      6.17 o 
  -8   1  11        7.70        8.21      2.67 o 
  -7   1  11       17.12       16.08      1.66 o 
  -6   1  11       77.73       77.52      2.81 o 
  -5   1  11      179.10      171.28      3.61 o 
  -4   1  11       89.92       93.07      2.07 o 
  -3   1  11      215.29      211.22      3.93 o 
  -2   1  11      887.26      910.52     13.40 o 
  -1   1  11      791.86      807.95     11.18 o 
   0   1  11       56.36       56.41      2.00 o 
   1   1  11      783.27      800.88     10.42 o 
   2   1  11      878.73      896.16     15.21 o 
   3   1  11      217.77      211.51      3.53 o 
   4   1  11       91.83       94.54      2.65 o 
   5   1  11      182.14      175.18      5.13 o 
   6   1  11       76.47       79.18      2.78 o 
   7   1  11       17.93       16.00      3.27 o 
   8   1  11        7.50        3.10      2.34 o 
  -8   2  11        1.88        1.85      1.28 o 
  -7   2  11       79.81       76.26      3.22 o 
  -6   2  11      231.01      214.46      4.58 o 
  -5   2  11      177.22      164.55      3.37 o 
  -4   2  11      286.04      284.36      4.11 o 
  -3   2  11      142.00      140.52      2.84 o 
  -2   2  11       13.22       16.40      1.21 o 
  -1   2  11      557.13      568.46      8.19 o 
   0   2  11       26.55       24.47      1.32 o 
   1   2  11      555.90      569.46      9.55 o 
   2   2  11       14.48       16.33      1.16 o 
   3   2  11      148.78      143.85      2.49 o 
   4   2  11      283.01      278.28      4.89 o 
   5   2  11      177.63      170.63      4.10 o 
   6   2  11      230.52      214.79      4.81 o 
   7   2  11       78.90       85.30      4.01 o 
   8   2  11        1.83        2.18      1.69 o 
  -7   3  11        7.53        4.92      1.66 o 
  -6   3  11      151.33      148.99      3.64 o 
  -5   3  11       85.34       78.19      2.72 o 
  -4   3  11      110.62      102.85      2.68 o 
  -3   3  11       27.76       29.41      2.25 o 
  -2   3  11      838.56      849.89     12.92 o 
  -1   3  11      160.68      158.27      2.72 o 
   0   3  11       45.55       43.95      0.97 o 
   1   3  11      167.27      163.61      3.17 o 
   2   3  11      846.74      853.61     11.88 o 
   3   3  11       26.39       24.87      1.11 o 
   4   3  11      109.99      100.04      2.11 o 
   5   3  11       83.38       81.05      2.74 o 
   6   3  11      150.89      151.26      4.11 o 
   7   3  11        7.14        4.78      1.54 o 
  -7   4  11       16.27       16.51      2.26 o 
  -6   4  11       38.62       36.55      2.36 o 
  -5   4  11       48.47       44.78      0.94 o 
  -4   4  11       71.57       72.18      2.40 o 
  -3   4  11      161.91      167.48      3.22 o 
  -2   4  11      423.71      405.56      5.69 o 
  -1   4  11       54.04       55.64      1.71 o 
   0   4  11      553.83      589.88      9.04 o 
   1   4  11       49.40       52.52      2.05 o 
   2   4  11      423.80      403.67      7.00 o 
   3   4  11      160.57      161.80      3.80 o 
   4   4  11       70.64       72.82      2.31 o 
   5   4  11       48.27       51.76      2.30 o 
   6   4  11       39.85       33.40      2.53 o 
   7   4  11       15.55       14.36      2.19 o 
  -7   5  11       12.64       11.62      2.42 o 
  -6   5  11       28.41       31.10      2.58 o 
  -5   5  11       21.44       21.32      0.69 o 
  -4   5  11       13.10       14.42      1.44 o 
  -3   5  11      120.00      123.89      2.81 o 
  -2   5  11       69.04       70.38      1.92 o 
  -1   5  11      237.32      235.15      4.65 o 
   0   5  11        0.98        0.21      0.56 o 
   1   5  11      238.21      231.64      4.31 o 
   2   5  11       69.65       67.22      1.58 o 
   3   5  11      118.57      115.52      3.75 o 
   4   5  11       13.72       15.14      1.48 o 
   5   5  11       20.43       22.30      1.25 o 
   6   5  11       28.44       31.28      2.03 o 
   7   5  11       12.99        7.45      2.20 o 
  -6   6  11        3.63        4.99      1.51 o 
  -5   6  11       15.06       10.20      1.75 o 
  -4   6  11       12.34       12.16      1.32 o 
  -3   6  11       17.76       18.09      1.74 o 
  -2   6  11       78.39       76.20      2.39 o 
  -1   6  11       47.60       46.19      1.78 o 
   0   6  11       11.82       11.96      1.21 o 
   1   6  11       50.32       49.06      1.69 o 
   2   6  11       78.87       77.35      2.82 o 
   3   6  11       18.73       17.16      1.66 o 
   4   6  11       12.61        8.47      0.97 o 
   5   6  11       14.58       11.96      2.26 o 
   6   6  11        3.70        4.37      2.50 o 
  -5   7  11       20.55       26.31      1.95 o 
  -4   7  11       14.68       13.14      1.59 o 
  -3   7  11        9.08        8.72      0.73 o 
  -2   7  11       67.53       66.31      1.81 o 
  -1   7  11       17.95       15.04      3.63 o 
   0   7  11       48.14       54.14      3.68 o 
   1   7  11       18.03       20.33      3.35 o 
   2   7  11       67.97       70.84      3.48 o 
   3   7  11        9.18       12.17      3.22 o 
   4   7  11       14.76       16.33      2.87 o 
   5   7  11       20.73       27.57      2.39 o 
  -3   8  11      107.01      108.76      3.36 o 
  -2   8  11        6.00        6.26      1.37 o 
  -1   8  11       17.96       20.46      2.01 o 
   0   8  11       37.58       40.93      3.60 o 
   1   8  11       16.62       19.74      3.01 o 
   2   8  11        5.72        6.57      3.77 o 
   3   8  11      105.36      115.93      6.57 o 
   0   9  11       28.56       31.57      4.04 o 
   0   0  12       61.54       79.31      3.10 o 
   1   0  12      117.61      115.85      2.18 o 
   2   0  12      153.45      142.88      2.59 o 
   3   0  12      359.31      345.77      5.97 o 
   4   0  12       33.85       39.25      1.35 o 
   5   0  12      152.63      154.34      3.70 o 
   6   0  12        5.21        3.90      1.39 o 
   7   0  12        0.01        0.14      0.91 o 
   8   0  12       36.94       41.48      3.50 o 
  -8   1  12       89.70       93.91      3.52 o 
  -7   1  12        3.33        2.77      1.16 o 
  -6   1  12       18.37       18.40      1.53 o 
  -5   1  12       46.36       44.60      2.25 o 
  -4   1  12       92.25       92.33      2.09 o 
  -3   1  12       42.56       39.22      1.65 o 
  -2   1  12      692.81      709.55     10.30 o 
  -1   1  12       84.36       70.70      2.01 o 
   0   1  12      685.44      634.51      9.26 o 
   1   1  12       86.12       69.05      1.52 o 
   2   1  12      709.89      738.34     12.95 o 
   3   1  12       41.18       38.42      1.73 o 
   4   1  12       97.70      100.94      2.19 o 
   5   1  12       45.15       42.74      2.00 o 
   6   1  12       16.82       17.81      1.79 o 
   7   1  12        3.15        0.48      1.78 o 
   8   1  12       89.14       90.96      3.74 o 
  -7   2  12        9.95       10.73      2.56 o 
  -6   2  12       61.27       63.06      2.74 o 
  -5   2  12       12.23       13.63      1.21 o 
  -4   2  12      482.49      455.74      7.12 o 
  -3   2  12       33.62       33.06      1.50 o 
  -2   2  12      157.16      155.06      2.99 o 
  -1   2  12       53.21       53.61      2.38 o 
   0   2  12      154.06      171.25      2.96 o 
   1   2  12       53.44       51.59      1.77 o 
   2   2  12      155.15      156.07      3.59 o 
   3   2  12       32.32       30.14      1.39 o 
   4   2  12      481.98      463.71      6.72 o 
   5   2  12       12.80       14.10      1.57 o 
   6   2  12       61.01       65.90      3.14 o 
   7   2  12        9.68       10.70      1.76 o 
  -7   3  12        0.28        1.36      1.11 o 
  -6   3  12        5.97        3.28      0.72 o 
  -5   3  12       84.37       81.72      4.82 o 
  -4   3  12       30.84       28.39      1.87 o 
  -3   3  12      100.08      105.57      2.78 o 
  -2   3  12      164.67      155.35      3.81 o 
  -1   3  12      216.74      239.80      3.51 o 
   0   3  12      157.22      182.26      2.38 o 
   1   3  12      214.34      235.94      5.39 o 
   2   3  12      165.43      158.69      3.12 o 
   3   3  12      102.17      107.01      2.85 o 
   4   3  12       30.64       30.61      2.08 o 
   5   3  12       87.24       88.10      3.31 o 
   6   3  12        6.06        4.39      1.56 o 
   7   3  12        0.23       -1.62      1.08 o 
  -7   4  12        1.45        0.06      1.76 o 
  -6   4  12       10.88        9.64      2.01 o 
  -5   4  12       42.73       51.40      2.17 o 
  -4   4  12       23.65       24.95      1.56 o 
  -3   4  12       85.98       86.78      2.12 o 
  -2   4  12       31.23       35.29      1.85 o 
  -1   4  12       48.46       47.81      1.45 o 
   0   4  12        0.14        0.44      0.69 o 
   1   4  12       45.64       47.63      3.33 o 
   2   4  12       32.08       36.95      2.26 o 
   3   4  12       86.38       82.45      5.09 o 
   4   4  12       22.71       24.07      1.46 o 
   5   4  12       43.48       49.55      1.81 o 
   6   4  12       10.64        8.49      1.48 o 
   7   4  12        1.30        2.64      1.43 o 
  -6   5  12        7.64        9.95      1.81 o 
  -5   5  12       35.42       34.01      2.17 o 
  -4   5  12       63.57       61.75      2.26 o 
  -3   5  12       96.78       93.23      2.27 o 
  -2   5  12      427.95      436.42      6.47 o 
  -1   5  12       93.19       90.85      2.59 o 
   0   5  12       77.20       62.17      4.50 o 
   1   5  12       92.15       90.72      1.61 o 
   2   5  12      441.68      430.24      6.03 o 
   3   5  12       97.33       89.67      2.48 o 
   4   5  12       63.74       64.81      2.43 o 
   5   5  12       34.90       34.17      1.69 o 
   6   5  12        7.58        9.08      1.23 o 
  -5   6  12       44.41       44.60      2.30 o 
  -4   6  12       37.88       43.93      2.31 o 
  -3   6  12       44.08       41.23      1.73 o 
  -2   6  12       19.63       19.48      1.85 o 
  -1   6  12      153.24      141.35      2.60 o 
   0   6  12       64.51       61.42      4.32 o 
   1   6  12      152.52      142.35      3.32 o 
   2   6  12       19.34       20.14      1.81 o 
   3   6  12       41.29       39.94      2.42 o 
   4   6  12       38.34       35.69      2.22 o 
   5   6  12       45.15       49.92      3.43 o 
  -4   7  12       63.75       63.02      2.49 o 
  -3   7  12       26.07       29.55      3.17 o 
  -2   7  12       10.67       10.76      1.09 o 
  -1   7  12       52.37       51.54      4.39 o 
   0   7  12        0.11        0.03      1.38 o 
   1   7  12       51.63       52.86      4.66 o 
   2   7  12        9.81        8.22      1.43 o 
   3   7  12       26.05       31.20      1.82 o 
   4   7  12       62.42       63.18      3.53 o 
  -3   8  12        2.66        3.01      1.38 o 
  -2   8  12        0.54        0.19      1.06 o 
  -1   8  12       22.70       22.98      2.06 o 
   0   8  12        1.04        2.59      2.08 o 
   1   8  12       22.35       22.06      3.91 o 
   2   8  12        0.67        2.32      2.87 o 
   3   8  12        2.68        3.36      2.43 o 
   1   0  13       20.75       22.94      1.14 o 
   2   0  13        2.55        4.60      0.72 o 
   3   0  13       57.45       63.52      2.33 o 
   4   0  13      120.52      130.43      3.24 o 
   5   0  13      104.94      117.64      3.02 o 
   6   0  13       20.64       18.13      1.62 o 
   7   0  13       19.40       23.02      1.99 o 
  -7   1  13       12.26        7.93      3.11 o 
  -6   1  13       65.27       64.67      3.00 o 
  -5   1  13       11.14        8.50      1.33 o 
  -4   1  13       86.85       84.87      3.05 o 
  -3   1  13       13.29       11.75      1.06 o 
  -2   1  13       59.04       57.27      2.09 o 
  -1   1  13      469.62      461.70      7.18 o 
   0   1  13      106.96      109.93      2.94 o 
   1   1  13      476.60      468.59      6.70 o 
   2   1  13       57.00       53.10      2.76 o 
   3   1  13       13.69       13.60      1.34 o 
   4   1  13       84.66       86.86      2.21 o 
   5   1  13       11.40       13.37      2.32 o 
   6   1  13       63.99       69.59      2.73 o 
   7   1  13       11.55        9.35      2.29 o 
  -7   2  13        5.82        7.05      1.43 o 
  -6   2  13       16.78       16.07      1.54 o 
  -5   2  13       46.22       42.88      1.35 o 
  -4   2  13      273.26      267.57      5.60 o 
  -3   2  13       33.26       38.74      1.60 o 
  -2   2  13       30.48       31.50      1.71 o 
  -1   2  13      176.63      168.20      3.17 o 
   0   2  13      230.84      229.77      3.84 o 
   1   2  13      178.74      165.79      3.78 o 
   2   2  13       28.21       29.43      1.63 o 
   3   2  13       34.76       41.02      1.92 o 
   4   2  13      269.90      260.38      4.59 o 
   5   2  13       47.03       44.12      2.29 o 
   6   2  13       17.63       17.74      2.00 o 
   7   2  13        5.96        4.74      1.75 o 
  -7   3  13        2.84        3.06      2.14 o 
  -6   3  13      110.87       98.20      6.38 o 
  -5   3  13      117.84      110.83      4.08 o 
  -4   3  13      154.06      150.17      3.67 o 
  -3   3  13       39.01       42.24      2.25 o 
  -2   3  13      113.31      116.74      2.91 o 
  -1   3  13      244.69      237.99      7.47 o 
   0   3  13       10.65       10.65      0.71 o 
   1   3  13      239.05      239.07      4.41 o 
   2   3  13      114.47      115.06      2.47 o 
   3   3  13       37.87       40.08      2.20 o 
   4   3  13      158.76      153.03      3.22 o 
   5   3  13      117.53      107.69      2.70 o 
   6   3  13      110.15      105.69      3.35 o 
   7   3  13        3.03        4.75      2.18 o 
  -6   4  13        1.46        0.83      1.52 o 
  -5   4  13       54.04       58.49      2.50 o 
  -4   4  13       77.26       81.55      2.45 o 
  -3   4  13       65.94       60.28      2.16 o 
  -2   4  13       55.28       56.75      1.86 o 
  -1   4  13       18.31       17.38      0.95 o 
   0   4  13      188.81      195.32      2.93 o 
   1   4  13       17.04       15.25      1.48 o 
   2   4  13       57.61       57.93      2.61 o 
   3   4  13       68.70       58.03      2.11 o 
   4   4  13       77.80       80.49      2.28 o 
   5   4  13       53.03       58.58      2.17 o 
   6   4  13        1.22        3.01      1.03 o 
  -6   5  13        2.59        3.38      1.75 o 
  -5   5  13        1.47        2.18      1.35 o 
  -4   5  13       28.19       29.30      1.66 o 
  -3   5  13        4.97        5.75      1.37 o 
  -2   5  13      120.59      125.93      3.06 o 
  -1   5  13       71.96       69.11      2.64 o 
   0   5  13      285.73      266.82      9.53 o 
   1   5  13       72.41       69.55      1.72 o 
   2   5  13      118.88      120.97      2.25 o 
   3   5  13        5.31        7.19      2.11 o 
   4   5  13       27.37       29.53      3.26 o 
   5   5  13        1.33        2.38      0.79 o 
   6   5  13        2.38        1.24      1.03 o 
  -5   6  13       39.70       43.75      2.87 o 
  -4   6  13       53.11       57.24      2.15 o 
  -3   6  13       23.32       23.93      1.77 o 
  -2   6  13       33.10       31.22      4.17 o 
  -1   6  13       19.37       20.66      1.17 o 
   0   6  13        0.09       -0.38      2.45 o 
   1   6  13       19.90       21.51      2.12 o 
   2   6  13       31.05       31.19      2.18 o 
   3   6  13       23.63       25.39      2.95 o 
   4   6  13       52.95       61.79      4.09 o 
   5   6  13       40.11       39.94      3.79 o 
  -4   7  13       21.49       22.84      3.22 o 
  -3   7  13       19.45       22.36      1.86 o 
  -2   7  13      145.58      142.18      4.29 o 
  -1   7  13       30.06       34.18      2.34 o 
   0   7  13        1.26       -0.06      1.46 o 
   1   7  13       29.56       36.11      5.41 o 
   2   7  13      145.08      142.54      7.69 o 
   3   7  13       18.81       18.46      1.78 o 
   4   7  13       21.80       27.72      2.33 o 
  -2   8  13       57.29       70.82      2.91 o 
  -1   8  13        1.75        3.92      1.33 o 
   0   8  13       60.95       64.14      5.74 o 
   1   8  13        1.80        1.03      2.30 o 
   2   8  13       57.97       71.85      6.13 o 
   0   0  14     1080.32     1144.49     26.07 o 
   1   0  14      903.19      947.17     13.94 o 
   2   0  14       86.88       86.51      2.60 o 
   3   0  14        3.98        1.56      0.58 o 
   4   0  14       17.82       18.56      1.65 o 
   5   0  14        0.01        0.11      0.80 o 
   6   0  14       28.29       30.24      2.30 o 
   7   0  14        4.54        2.70      1.33 o 
  -7   1  14       30.96       30.26      1.97 o 
  -6   1  14       48.11       45.54      2.28 o 
  -5   1  14       27.88       33.22      2.69 o 
  -4   1  14        9.72       12.72      1.89 o 
  -3   1  14      413.99      405.20      6.18 o 
  -2   1  14      179.80      179.95      3.68 o 
  -1   1  14       90.60       91.42      2.48 o 
   0   1  14      142.26      146.80      3.55 o 
   1   1  14       95.38       94.71      2.30 o 
   2   1  14      181.12      179.30      2.97 o 
   3   1  14      419.69      410.58      7.45 o 
   4   1  14       10.22       10.60      1.53 o 
   5   1  14       26.67       32.28      2.16 o 
   6   1  14       48.74       46.20      2.28 o 
   7   1  14       30.01       30.86      2.79 o 
  -7   2  14        8.25        5.49      2.92 o 
  -6   2  14      123.45      108.86      3.05 o 
  -5   2  14       56.88       53.43      2.91 o 
  -4   2  14       72.88       66.51      2.94 o 
  -3   2  14       51.88       49.83      1.79 o 
  -2   2  14      221.03      211.03      4.20 o 
  -1   2  14       13.38       13.39      1.37 o 
   0   2  14        3.79        3.37      0.86 o 
   1   2  14       13.02       15.69      1.50 o 
   2   2  14      216.27      208.21      4.49 o 
   3   2  14       49.89       47.38      1.97 o 
   4   2  14       70.99       69.02      3.17 o 
   5   2  14       55.40       55.37      2.39 o 
   6   2  14      124.45      115.35      4.03 o 
   7   2  14        8.16        8.63      2.44 o 
  -7   3  14        1.19        0.71      1.45 o 
  -6   3  14       51.48       50.36      3.48 o 
  -5   3  14       40.39       40.22      2.93 o 
  -4   3  14       63.88       70.06      2.99 o 
  -3   3  14       23.86       27.80      1.88 o 
  -2   3  14       76.74       72.43      2.36 o 
  -1   3  14       59.13       60.90      2.17 o 
   0   3  14       23.60       25.36      1.02 o 
   1   3  14       58.72       56.81      2.02 o 
   2   3  14       77.42       71.69      2.10 o 
   3   3  14       23.19       26.97      1.59 o 
   4   3  14       65.41       68.66      2.46 o 
   5   3  14       40.77       39.82      1.96 o 
   6   3  14       50.69       47.76      2.25 o 
   7   3  14        1.22       -1.20      1.19 o 
  -6   4  14        5.82       11.14      1.87 o 
  -5   4  14       15.92       17.91      1.71 o 
  -4   4  14        3.20        3.32      1.13 o 
  -3   4  14       89.20       96.77      2.62 o 
  -2   4  14       73.01       74.24      2.36 o 
  -1   4  14      162.09      164.83      4.78 o 
   0   4  14      131.99      133.24      3.27 o 
   1   4  14      162.13      155.17      3.64 o 
   2   4  14       67.91       66.17      1.80 o 
   3   4  14       87.91       90.72      2.56 o 
   4   4  14        2.53        2.72      1.18 o 
   5   4  14       15.51       16.53      1.50 o 
   6   4  14        6.00        7.80      1.59 o 
  -6   5  14        1.68        3.23      1.84 o 
  -5   5  14       58.37       62.70      3.14 o 
  -4   5  14        4.40        3.44      1.03 o 
  -3   5  14      182.82      189.49      3.91 o 
  -2   5  14        5.48        3.85      0.93 o 
  -1   5  14       90.43       83.23      6.36 o 
   0   5  14       74.41       67.90      4.67 o 
   1   5  14       90.53       90.74      1.79 o 
   2   5  14        5.64        4.46      0.85 o 
   3   5  14      187.26      187.73      4.11 o 
   4   5  14        4.22        2.39      1.02 o 
   5   5  14       57.98       57.42      3.01 o 
   6   5  14        1.69        1.06      1.34 o 
  -5   6  14       28.98       26.74      2.18 o 
  -4   6  14       16.46       16.04      1.88 o 
  -3   6  14       39.72       44.88      1.94 o 
  -2   6  14       75.74       75.67      3.05 o 
  -1   6  14        7.44        8.17      0.95 o 
   0   6  14       14.74       13.70      1.33 o 
   1   6  14        7.56        7.12      1.29 o 
   2   6  14       72.37       69.37      3.66 o 
   3   6  14       38.98       41.49      2.81 o 
   4   6  14       15.97       17.97      2.20 o 
   5   6  14       28.31       30.35      3.33 o 
  -3   7  14       15.16       11.61      2.14 o 
  -2   7  14       19.69       20.58      2.81 o 
  -1   7  14        9.97        8.89      1.53 o 
   0   7  14        1.59        3.93      2.23 o 
   1   7  14        9.27        9.82      3.29 o 
   2   7  14       19.93       20.91      3.39 o 
   3   7  14       15.36       11.68      1.52 o 
  -1   8  14       15.66       17.59      3.32 o 
   0   8  14        1.62        2.23      2.97 o 
   1   8  14       16.11       16.55      6.32 o 
   1   0  15      104.82      101.13      2.90 o 
   2   0  15       45.29       42.80      1.47 o 
   3   0  15       91.11       79.92      1.91 o 
   4   0  15       12.78       16.04      1.88 o 
   5   0  15       33.86       38.88      2.77 o 
   6   0  15        6.62        7.51      1.44 o 
   7   0  15       25.90       28.52      7.81 o 
  -7   1  15       11.51        7.07      4.23 o 
  -6   1  15       26.55       21.46      1.33 o 
  -5   1  15       12.89       11.40      1.77 o 
  -4   1  15       24.46       27.50      2.44 o 
  -3   1  15       36.68       40.09      1.62 o 
  -2   1  15      163.29      158.22      3.51 o 
  -1   1  15      313.44      309.73      5.28 o 
   0   1  15        6.85        5.67      1.11 o 
   1   1  15      315.68      310.64      5.09 o 
   2   1  15      163.01      154.85      2.64 o 
   3   1  15       38.22       43.99      2.18 o 
   4   1  15       24.45       27.53      1.99 o 
   5   1  15       12.23        9.55      1.59 o 
   6   1  15       26.97       23.43      1.74 o 
   7   1  15       11.86        8.44      3.30 o 
  -7   2  15        1.42       -0.48      1.56 o 
  -6   2  15       42.56       30.64      3.05 o 
  -5   2  15       28.10       22.72      2.80 o 
  -4   2  15       87.07      100.23      3.33 o 
  -3   2  15       14.79       16.09      1.67 o 
  -2   2  15       24.02       22.13      1.54 o 
  -1   2  15       65.47       69.36      2.57 o 
   0   2  15      111.72      101.38      2.33 o 
   1   2  15       64.09       66.81      2.66 o 
   2   2  15       23.98       21.00      1.92 o 
   3   2  15       15.29       16.76      1.41 o 
   4   2  15       87.77       94.67      3.02 o 
   5   2  15       27.69       22.50      1.90 o 
   6   2  15       42.67       33.49      2.34 o 
   7   2  15        1.49        0.99      1.12 o 
  -6   3  15       28.64       21.02      3.19 o 
  -5   3  15       96.73      102.52      4.21 o 
  -4   3  15       35.01       35.49      2.38 o 
  -3   3  15       36.55       43.67      1.91 o 
  -2   3  15      339.97      346.40      7.08 o 
  -1   3  15      168.75      173.10      4.06 o 
   0   3  15      138.03      132.36      2.34 o 
   1   3  15      171.49      172.35      3.88 o 
   2   3  15      339.40      342.01      6.03 o 
   3   3  15       33.79       36.12      1.90 o 
   4   3  15       34.96       36.13      2.17 o 
   5   3  15       97.19       99.89      4.60 o 
   6   3  15       28.08       26.50      2.31 o 
  -6   4  15        2.33        5.00      1.57 o 
  -5   4  15       11.54       19.65      1.68 o 
  -4   4  15       85.05       84.56      2.59 o 
  -3   4  15       12.89       16.57      1.84 o 
  -2   4  15       28.51       27.58      1.48 o 
  -1   4  15      229.54      230.55      5.42 o 
   0   4  15        0.15       -0.25      0.45 o 
   1   4  15      232.85      231.90      4.68 o 
   2   4  15       29.27       28.35      1.58 o 
   3   4  15       12.07       13.40      1.83 o 
   4   4  15       84.67       81.86      2.50 o 
   5   4  15       11.98       17.76      2.32 o 
   6   4  15        2.35        3.62      1.13 o 
  -5   5  15        4.70        5.92      1.51 o 
  -4   5  15       40.45       40.03      2.23 o 
  -3   5  15       17.70       23.21      1.89 o 
  -2   5  15       30.39       30.57      1.63 o 
  -1   5  15       17.15       17.40      1.42 o 
   0   5  15       36.37       32.57      1.56 o 
   1   5  15       17.16       14.19      1.25 o 
   2   5  15       29.53       27.51      1.48 o 
   3   5  15       17.47       19.02      1.70 o 
   4   5  15       39.76       38.82      2.62 o 
   5   5  15        4.99        3.44      1.00 o 
  -4   6  15       10.63       13.18      1.71 o 
  -3   6  15       34.05       33.94      2.19 o 
  -2   6  15        6.64        3.46      0.94 o 
  -1   6  15       66.00       66.88      2.66 o 
   0   6  15        5.78        4.87      0.85 o 
   1   6  15       64.93       64.43      2.87 o 
   2   6  15        6.54        4.31      1.16 o 
   3   6  15       35.12       34.39      7.66 o 
   4   6  15       10.72       14.59      2.20 o 
  -3   7  15        2.01        3.78      1.51 o 
  -2   7  15       19.85       21.13      3.61 o 
  -1   7  15        6.20        6.21      1.39 o 
   0   7  15       17.84       18.88      5.53 o 
   1   7  15        6.69       12.01      2.67 o 
   2   7  15       20.74       26.87      3.58 o 
   3   7  15        1.71        1.18      3.24 o 
   0   0  16       50.73       49.74      3.98 o 
   1   0  16       88.01       83.22      2.86 o 
   2   0  16       36.80       36.11      1.42 o 
   3   0  16      172.62      174.39      3.20 o 
   4   0  16        3.41        4.73      1.43 o 
   5   0  16       34.51       44.03      3.18 o 
   6   0  16        0.23        1.13      1.63 o 
  -6   1  16        5.06        2.73      2.05 o 
  -5   1  16        2.14        1.72      1.62 o 
  -4   1  16       49.54       46.92      2.74 o 
  -3   1  16       26.30       27.49      1.54 o 
  -2   1  16       17.33       18.48      1.41 o 
  -1   1  16       40.82       37.22      1.95 o 
   0   1  16      186.67      195.07      4.06 o 
   1   1  16       41.58       36.30      1.47 o 
   2   1  16       17.05       16.73      0.85 o 
   3   1  16       25.95       25.78      2.38 o 
   4   1  16       47.01       40.43      2.64 o 
   5   1  16        1.96        1.73      1.37 o 
   6   1  16        4.54        3.16      1.31 o 
  -6   2  16       17.21       20.89      4.73 o 
  -5   2  16       82.98       82.20      3.80 o 
  -4   2  16        9.60       13.34      1.98 o 
  -3   2  16       75.98       75.99      2.44 o 
  -2   2  16       15.06       18.90      1.53 o 
  -1   2  16       75.70       70.06      2.59 o 
   0   2  16       15.45       13.70      1.22 o 
   1   2  16       74.87       70.56      2.94 o 
   2   2  16       15.13       18.31      1.75 o 
   3   2  16       77.29       72.00      2.91 o 
   4   2  16        9.61        8.38      1.47 o 
   5   2  16       83.63       79.38      3.17 o 
   6   2  16       17.49       21.84      1.75 o 
  -6   3  16       10.47       12.04      2.44 o 
  -5   3  16       43.90       45.60      3.91 o 
  -4   3  16       18.42       17.53      1.97 o 
  -3   3  16        5.44        6.08      1.64 o 
  -2   3  16       87.78       87.49      3.05 o 
  -1   3  16       71.66       71.87      2.81 o 
   0   3  16      103.62      101.76      2.07 o 
   1   3  16       71.25       69.69      2.85 o 
   2   3  16       87.48       92.59      2.61 o 
   3   3  16        5.57        8.09      1.48 o 
   4   3  16       18.98       15.81      1.71 o 
   5   3  16       44.86       42.52      2.32 o 
   6   3  16       10.78        8.59      1.68 o 
  -5   4  16       10.86       10.46      1.58 o 
  -4   4  16        1.39        2.06      1.13 o 
  -3   4  16       60.66       64.05      2.45 o 
  -2   4  16       13.42       18.03      1.50 o 
  -1   4  16       19.85       20.35      1.95 o 
   0   4  16        2.26        2.45      0.55 o 
   1   4  16       22.10       20.61      1.56 o 
   2   4  16       13.45       14.20      1.13 o 
   3   4  16       59.63       60.36      2.83 o 
   4   4  16        1.41        2.29      1.04 o 
   5   4  16       10.59        6.23      1.77 o 
  -5   5  16       10.35       12.43      1.83 o 
  -4   5  16       55.71       60.11      2.43 o 
  -3   5  16        7.97        7.97      1.33 o 
  -2   5  16       56.09       58.09      2.08 o 
  -1   5  16       22.58       25.63      1.87 o 
   0   5  16      161.60      175.81      6.79 o 
   1   5  16       22.52       27.00      1.49 o 
   2   5  16       56.65       59.88      2.29 o 
   3   5  16        8.20        7.43      1.13 o 
   4   5  16       55.58       55.46      4.03 o 
   5   5  16       10.49        8.60      2.49 o 
  -4   6  16        5.69        6.29      1.50 o 
  -3   6  16       20.17       20.43      2.11 o 
  -2   6  16        5.67        4.38      1.24 o 
  -1   6  16       30.07       30.10      1.70 o 
   0   6  16       27.98       28.24      2.76 o 
   1   6  16       31.81       32.91      2.48 o 
   2   6  16        5.74        5.11      1.26 o 
   3   6  16       20.36       23.82      3.45 o 
   4   6  16        5.39        5.32      1.90 o 
  -2   7  16        1.41        0.91      1.26 o 
  -1   7  16       13.36       10.73      3.71 o 
   0   7  16       17.29       13.25      3.81 o 
   1   7  16       12.85       13.68      3.14 o 
   2   7  16        1.52        3.37      2.77 o 
   1   0  17        0.20        0.30      0.96 o 
   2   0  17        3.19        2.51      0.78 o 
   3   0  17       56.41       56.00      2.05 o 
   4   0  17        3.69        6.72      1.64 o 
   5   0  17       25.27       26.82      2.45 o 
   6   0  17        9.52        6.83      4.03 o 
  -6   1  17        4.09        5.74      1.95 o 
  -5   1  17        4.23        5.01      1.78 o 
  -4   1  17        4.17        2.99      1.35 o 
  -3   1  17        9.06        8.80      1.16 o 
  -2   1  17      178.84      169.95      3.67 o 
  -1   1  17       75.06       76.70      2.65 o 
   0   1  17       42.02       38.70      1.80 o 
   1   1  17       77.09       77.98      2.21 o 
   2   1  17      178.43      165.50      4.25 o 
   3   1  17        8.36       10.13      1.49 o 
   4   1  17        3.70        1.25      1.20 o 
   5   1  17        4.66        5.21      1.51 o 
   6   1  17        3.83        3.68      1.89 o 
  -6   2  17       14.25       11.49      2.39 o 
  -5   2  17        2.55        2.67      1.73 o 
  -4   2  17       62.06       61.42      2.56 o 
  -3   2  17       18.80       19.36      1.74 o 
  -2   2  17       79.44       87.24      3.33 o 
  -1   2  17       38.57       35.21      2.00 o 
   0   2  17       14.48       21.50      1.80 o 
   1   2  17       35.20       33.32      3.27 o 
   2   2  17       77.72       83.49      4.18 o 
   3   2  17       18.48       17.46      1.61 o 
   4   2  17       62.06       59.80      2.73 o 
   5   2  17        2.76        2.78      1.68 o 
   6   2  17       14.24        7.54      2.76 o 
  -5   3  17        5.43        3.82      1.38 o 
  -4   3  17       33.03       37.88      2.32 o 
  -3   3  17        7.10        6.77      1.50 o 
  -2   3  17      227.29      229.50      5.06 o 
  -1   3  17       22.50       26.77      2.36 o 
   0   3  17        0.99        0.70      0.57 o 
   1   3  17       21.09       22.39      2.82 o 
   2   3  17      228.48      219.37      6.35 o 
   3   3  17        7.31        6.10      1.21 o 
   4   3  17       33.41       35.85      1.99 o 
   5   3  17        5.07        3.48      1.49 o 
  -5   4  17        3.94        4.41      1.32 o 
  -4   4  17       10.11       10.53      1.59 o 
  -3   4  17        0.13        0.87      1.02 o 
  -2   4  17       28.14       29.14      1.77 o 
  -1   4  17       61.05       66.25      2.68 o 
   0   4  17       96.40       86.79      3.26 o 
   1   4  17       60.00       63.12      2.54 o 
   2   4  17       27.27       27.81      1.57 o 
   3   4  17        0.26        1.40      1.05 o 
   4   4  17       10.20       11.05      1.70 o 
   5   4  17        3.62        1.89      1.15 o 
  -4   5  17       12.19       12.24      1.60 o 
  -3   5  17       32.70       33.47      1.91 o 
  -2   5  17        0.08        0.32      0.88 o 
  -1   5  17       19.42       19.49      1.45 o 
   0   5  17        8.81       11.73      1.43 o 
   1   5  17       19.73       22.99      1.34 o 
   2   5  17        0.06        1.32      0.84 o 
   3   5  17       32.39       29.08      2.49 o 
   4   5  17       12.29        9.01      1.27 o 
  -3   6  17       19.50       24.61      2.00 o 
  -2   6  17       54.48       51.60      2.01 o 
  -1   6  17        7.22        3.46      1.16 o 
   0   6  17        1.96        4.28      2.44 o 
   1   6  17        6.89        5.59      1.15 o 
   2   6  17       53.80       57.36      3.24 o 
   3   6  17       19.32       22.83      2.48 o 
   0   0  18      189.11      195.25      7.27 o 
   1   0  18        0.12       -0.53      0.74 o 
   2   0  18      201.32      192.53      3.81 o 
   3   0  18        2.58        2.78      0.72 o 
   4   0  18       15.68       21.81      2.24 o 
   5   0  18        0.69        0.61      1.56 o 
  -5   1  18       11.88        9.98      2.14 o 
  -4   1  18        5.20        3.44      1.52 o 
  -3   1  18        4.13        5.44      1.09 o 
  -2   1  18       12.93       15.49      1.78 o 
  -1   1  18       21.17       23.31      1.61 o 
   0   1  18       36.03       39.84      2.29 o 
   1   1  18       23.12       24.27      1.43 o 
   2   1  18       13.35       11.98      1.83 o 
   3   1  18        4.87        6.33      1.41 o 
   4   1  18        5.27        3.81      1.68 o 
   5   1  18       11.74        8.34      2.25 o 
  -5   2  18        5.11        7.70      2.16 o 
  -4   2  18       11.14       10.26      1.66 o 
  -3   2  18       41.21       44.10      2.30 o 
  -2   2  18      179.70      170.07      4.91 o 
  -1   2  18      107.67       97.54      3.07 o 
   0   2  18        1.53        3.92      1.32 o 
   1   2  18      106.34      101.19      3.53 o 
   2   2  18      177.53      166.66      4.93 o 
   3   2  18       40.97       44.39      2.62 o 
   4   2  18       10.73        7.95      1.71 o 
   5   2  18        5.43        3.71      1.89 o 
  -5   3  18       12.89        7.90      3.30 o 
  -4   3  18        1.15        1.47      1.33 o 
  -3   3  18        9.32       11.49      1.89 o 
  -2   3  18       10.84        9.10      1.79 o 
  -1   3  18       35.19       40.84      2.51 o 
   0   3  18        0.40        0.97      0.52 o 
   1   3  18       34.20       36.07      2.37 o 
   2   3  18       10.61        8.00      1.65 o 
   3   3  18        9.44        8.96      1.78 o 
   4   3  18        1.06        1.84      1.18 o 
   5   3  18       13.05       10.42      2.57 o 
  -4   4  18       11.42        9.31      1.48 o 
  -3   4  18       38.58       34.42      2.05 o 
  -2   4  18       38.19       41.84      2.39 o 
  -1   4  18       11.49       14.04      1.34 o 
   0   4  18      201.32      200.31      5.97 o 
   1   4  18       11.37        9.16      1.97 o 
   2   4  18       36.70       42.22      2.26 o 
   3   4  18       38.30       33.31      1.79 o 
   4   4  18       10.61        9.66      1.45 o 
  -3   5  18        5.19        6.09      1.55 o 
  -2   5  18       41.46       44.79      2.96 o 
  -1   5  18       16.42       21.19      1.68 o 
   0   5  18        5.96        3.37      1.66 o 
   1   5  18       16.18       18.29      3.18 o 
   2   5  18       42.11       41.80      2.35 o 
   3   5  18        5.60        3.93      1.07 o 
  -2   6  18       22.46       19.41      1.75 o 
  -1   6  18       11.01       12.01      2.56 o 
   0   6  18        0.01       -1.52      2.58 o 
   1   6  18       10.46       14.04      3.92 o 
   2   6  18       22.21       13.67      1.98 o 
   1   0  19       19.73       14.88      1.56 o 
   2   0  19        1.74        1.97      1.08 o 
   3   0  19       28.38       27.85      2.41 o 
   4   0  19       17.41       14.55      3.39 o 
   5   0  19       58.98       71.26      3.99 o 
  -5   1  19        8.97        9.06      2.08 o 
  -4   1  19       11.00       10.53      1.96 o 
  -3   1  19        2.38        2.76      0.98 o 
  -2   1  19      101.25      105.78      2.98 o 
  -1   1  19       64.97       64.58      2.54 o 
   0   1  19        0.06        0.21      1.15 o 
   1   1  19       65.66       64.42      2.46 o 
   2   1  19      100.27      107.45      4.36 o 
   3   1  19        2.46        1.78      1.43 o 
   4   1  19       11.29       10.59      1.77 o 
   5   1  19        9.37        9.10      2.37 o 
  -5   2  19       22.93       22.56      3.01 o 
  -4   2  19       47.89       50.91      2.67 o 
  -3   2  19        3.79        3.85      1.39 o 
  -2   2  19        5.91        4.36      1.65 o 
  -1   2  19        3.78        3.21      1.50 o 
   0   2  19      103.57      112.34      3.09 o 
   1   2  19        3.66        3.94      1.53 o 
   2   2  19        5.93        6.14      2.67 o 
   3   2  19        3.52        4.59      1.33 o 
   4   2  19       47.20       54.63      2.85 o 
   5   2  19       23.13       25.43      2.58 o 
  -4   3  19        2.72        2.14      1.15 o 
  -3   3  19       49.77       53.42      2.97 o 
  -2   3  19      174.48      173.28      5.04 o 
  -1   3  19      120.21      123.43      4.66 o 
   0   3  19       31.82       32.36      2.48 o 
   1   3  19      119.46      122.08      3.79 o 
   2   3  19      175.72      179.15      6.23 o 
   3   3  19       49.10       48.93      2.37 o 
   4   3  19        2.62       -0.41      1.44 o 
  -3   4  19       15.63       11.56      1.60 o 
  -2   4  19       21.51       24.43      2.17 o 
  -1   4  19        3.84        3.05      1.28 o 
   0   4  19       13.85       14.01      2.56 o 
   1   4  19        3.79        4.47      1.24 o 
   2   4  19       22.13       23.46      1.68 o 
   3   4  19       15.67       14.24      1.45 o 
  -2   5  19       20.78       21.72      1.98 o 
  -1   5  19        4.15        3.03      1.35 o 
   0   5  19        0.00       -1.01      1.64 o 
   1   5  19        4.05        4.95      1.09 o 
   2   5  19       20.28       19.62      1.59 o 
   0   0  20       25.13       28.30      2.45 o 
   1   0  20        6.22        7.55      1.17 o 
   2   0  20       17.84       19.44      1.72 o 
   3   0  20        7.26        4.42      1.77 o 
   4   0  20        1.59        1.15      1.54 o 
  -4   1  20       22.89       25.22      2.44 o 
  -3   1  20       12.53       12.50      1.69 o 
  -2   1  20       18.73       20.79      2.15 o 
  -1   1  20        1.12        2.29      1.53 o 
   0   1  20        1.96        2.53      0.74 o 
   1   1  20        0.99        1.35      0.80 o 
   2   1  20       17.92       19.20      2.36 o 
   3   1  20       11.99       10.80      1.83 o 
   4   1  20       22.65       20.38      2.45 o 
  -4   2  20       13.10       14.98      1.79 o 
  -3   2  20       11.83       12.83      1.72 o 
  -2   2  20       39.72       39.81      2.38 o 
  -1   2  20       31.76       35.52      3.09 o 
   0   2  20       27.74       26.82      1.40 o 
   1   2  20       32.30       36.73      3.58 o 
   2   2  20       40.36       38.13      2.99 o 
   3   2  20       12.10       11.26      2.14 o 
   4   2  20       13.04       20.21      4.88 o 
  -3   3  20        6.68        7.06      1.65 o 
  -2   3  20       11.80       13.44      2.14 o 
  -1   3  20       36.47       39.50      3.21 o 
   0   3  20       81.89       68.05      5.06 o 
   1   3  20       36.36       36.20      2.50 o 
   2   3  20       12.24       11.82      1.64 o 
   3   3  20        6.53        6.30      1.84 o 
  -2   4  20        2.30        1.00      1.34 o 
  -1   4  20       21.96       29.78      2.31 o 
   0   4  20        0.27       -0.43      1.49 o 
   1   4  20       21.30       25.80      2.02 o 
   2   4  20        2.36        1.31      1.07 o 
   0   5  20        7.96        8.36      2.40 o 
   1   0  21        1.16        1.03      0.88 o 
   2   0  21        1.90        2.11      0.97 o 
   3   0  21       28.59       30.35      5.88 o 
  -3   1  21        0.91        2.64      1.40 o 
  -2   1  21       12.74       12.00      1.85 o 
  -1   1  21       38.07       38.97      2.07 o 
   0   1  21        0.15        0.48      0.63 o 
   1   1  21       37.93       34.16      1.75 o 
   2   1  21       12.23       12.28      2.51 o 
   3   1  21        1.00        1.50      1.50 o 
  -3   2  21       64.44       67.93      3.45 o 
  -2   2  21       47.45       48.35      2.63 o 
  -1   2  21        2.23        3.56      1.86 o 
   0   2  21      107.61      103.75      5.25 o 
   1   2  21        2.33        3.92      1.94 o 
   2   2  21       47.64       47.05      3.58 o 
   3   2  21       64.33       64.14      3.01 o 
  -2   3  21       10.91       13.89      1.99 o 
  -1   3  21       37.45       43.22      2.65 o 
   0   3  21        0.02       -1.17      1.39 o 
   1   3  21       37.45       35.61      2.32 o 
   2   3  21       10.54       13.80      2.18 o 
  -1   4  21       49.38       47.12      2.78 o 
   0   4  21        0.48        0.15      1.60 o 
   1   4  21       49.59       46.33      2.69 o 
   0   0  22        5.65        4.09      1.83 o 
   1   0  22        0.90        1.54      1.18 o 
   2   0  22        0.38       -0.02      1.29 o 
  -2   1  22        5.49        4.25      1.45 o 
  -1   1  22       17.14       18.50      1.75 o 
   0   1  22        9.27        7.62      2.13 o 
   1   1  22       16.74       17.46      2.46 o 
   2   1  22        5.15        6.50      1.96 o 
  -2   2  22        7.37        4.75      1.51 o 
  -1   2  22       17.36       18.23      2.08 o 
   0   2  22        7.06        4.70      1.73 o 
   1   2  22       17.05       16.11      2.00 o 
   2   2  22        7.49        6.62      2.18 o 
   0   3  22        0.20        1.42      1.65 o 
                                                 
